# Supplementary material for: PIF transcriptional regulators are required for rhythmic stomatal movements
Source: Nat Commun. 2024 May 29;15:4540. doi: 10.1038/s41467-024-48669-4 (PMC11137129; doi:10.1038/s41467-024-48669-4)
Supplement: Supplementary file 4 — Supplementary Data 1 [file 41467_2024_48669_MOESM4_ESM.xlsx]

## Sheet: Legend
Supplementary Data 1. Genes regulated by PIFs and ABA in guard cells.
Column	Heading	Definition
A	AGI locus
B	Gene Name
C	Description
D	ABA-response	ABA-response in Arabidopsis guard cells27
E	PIF-response	PIF-response in diurnal conditions of short days at ZT044
F	Fold change	Fold change of ABA/control (for ABA-induced) and control/ABA (for ABA-repressed)27
G	P-value	Associated P-value27
H	WT_SD vs pifq_SD	Fold change of expression in pifq/Col-0 in diurnal conditions of short days44
I	Factor 1 P*-value	Associated P-value44

## Sheet: Supplementary Data 1
AGI locus	Gene Name	Description	ABA-response	PIF-response	Fold change	P-value	WT_SD vs pifq_SD	Factor 1 P*-value
AT1G01600	CYP86A4	cytochrome P450, family 86, subfamily A, polypeptide 4; oxygen binding	ABA-induced	PIF-induced	6.5	2.46e-05	0.3314	6e-05
AT1G02340	HFR1	LONG HYPOCOTYL IN FAR-RED; DNA binding / transcription factor	ABA-induced	PIF-induced	14.2	1.32e-06	0.14504	1.55855e-13
AT1G08500		plastocyanin-like domain-containing protein	ABA-induced	PIF-induced	12.1	1e-05	0.46745	0.00279
AT1G30690		SEC14 cytosolic factor family protein/phosphoglyceride transfer family protein	ABA-induced	PIF-induced	2.4	3.84e-07	0.61846	0.00104
AT2G32990	ATGH9B8	ARABIDOPSIS THALIANA GLYCOSYL HYDROLASE 9B8; hydrolase, hydrolyzing O-glycosyl compounds	ABA-induced	PIF-induced	4.8	2.3e-05	0.42843	0.00645
AT3G15540	IAA19	indoleacetic acid-induced protein 19; transcription factor	ABA-induced	PIF-induced	3.4	9.28e-07	0.21384	1.81939e-08
AT4G38400	ATEXLA2	ARABIDOPSIS THALIANA EXPANSIN-LIKE A2	ABA-induced	PIF-induced	25.1	4.36e-12	0.37696	6.40899e-06
AT5G25610	RD22	RESPONSIVE TO DESSICATION 22	ABA-induced	PIF-induced	7.4	2.44e-06	0.63654	0.0361
AT5G44670		similar to unknown protein [Arabidopsis thaliana] (TAIR:AT4G20170.1)	ABA-induced	PIF-induced	16.9	4.65e-11	0.42857	0.02344
AT1G17050	SPS2	SOLANESYL DIPHOSPHATE SYNTHASE 2; dimethylallyltranstransferase	ABA-induced	PIF-repressed	5.4	1.89e-07	1.84476	0.00019
AT1G45230		defective chloroplasts and leaves protein-related / DCL protein-related	ABA-induced	PIF-repressed	2.2	7.88e-07	1.56458	0.00476
AT2G36630		similar to unknown protein [Arabidopsis thaliana] (TAIR:AT2G25737.1)	ABA-induced	PIF-repressed	2.9	1.98e-05	1.84768	0.00016
AT5G57345		similar to unknown [Populus trichocarpa x Populus deltoides] (GB:ABK96592.1)	ABA-induced	PIF-repressed	3.8	7.74e-07	1.6862	0.00128
AT5G67370		similar to unknown protein [Arabidopsis thaliana] (TAIR:AT5G11840.1);	ABA-induced	PIF-repressed	4.5	1.77e-09	1.63283	0.00356
AT1G03870	FLA9	FLA9	ABA-repressed	PIF-induced	7.7	2.53e-06	0.44249	1.55855e-13
AT1G06850	ATBZIP52	ARABIDOPSIS THALIANA BASIC LEUCINE ZIPPER 52; DNA binding / transcription factor	ABA-repressed	PIF-induced	2.9	1.06e-06	0.53775	0.00521
AT1G12110	NRT1.1	NITRATE TRANSPORTER 1.1; transporter	ABA-repressed	PIF-induced	3.2	2.94e-06	0.62998	0.01712
AT1G12500		phosphate translocator-related	ABA-repressed	PIF-induced	2.2	3.4e-05	0.66699	0.00823
AT1G22330		RNA binding	ABA-repressed	PIF-induced	12.2	2.62e-08	0.66333	0.00791
AT1G29660		GDSL-motif lipase/hydrolase family protein	ABA-repressed	PIF-induced	4.5	2.03e-05	0.45638	0.00173
AT1G67910		similar to unknown protein [Arabidopsis thaliana] (TAIR:AT1G24577.1)	ABA-repressed	PIF-induced	5	4.58e-05	0.51178	0.04668
AT1G75450	CKX5	CYTOKININ OXIDASE 5; cytokinin dehydrogenase	ABA-repressed	PIF-induced	2.9	2.06e-08	0.24637	1.55855e-13
AT2G44080	ARL	ARGOS-LIKE	ABA-repressed	PIF-induced	3.3	1.4e-06	0.66584	0.02646
AT3G12610	DRT100	DNA-DAMAGE REPAIR/TOLERATION 100; protein binding	ABA-repressed	PIF-induced	6.1	7.6e-07	0.35437	1.55855e-13
AT3G28860	ATMDR11/ATPGP19/MDR1/MDR11/PGP19	P-GLYCOPROTEIN 19; ATPase	ABA-repressed	PIF-induced	4.2	9.66e-06	0.62383	2e-05
AT3G28910	MYB30	myb domain protein 30; DNA binding / transcription factor	ABA-repressed	PIF-induced	2	6.51e-05	0.58682	0.00848
AT3G59900	ARGOS	AUXIN-REGULATED GENE INVOLVED IN ORGAN SIZE	ABA-repressed	PIF-induced	4.2	5.12e-05	0.3408	7.84631e-11
AT4G25260		invertase/pectin methylesterase inhibitor family protein	ABA-repressed	PIF-induced	2	9.73e-05	0.32886	4.52863e-08
AT5G07000		sulfotransferase family protein	ABA-repressed	PIF-induced	3.2	4.4e-06	0.3597	0.02608
AT5G23860	TUB8	tubulin beta-8	ABA-repressed	PIF-induced	3	3.95e-06	0.50674	2.7231e-06
AT5G46240	KAT1	K+ ATPASE 1; cyclic nucleotide binding / inward rectifier potassium channel	ABA-repressed	PIF-induced	11.5	2.98e-08	0.43836	6.77859e-06
AT1G51805		leucine-rich repeat protein kinase, putative	ABA-repressed	PIF-repressed	9	3.85e-07	1.52241	0.01933
AT1G68590		plastid-specific 30S ribosomal protein 3, putative / PSRP-3, putative	ABA-repressed	PIF-repressed	5	7.05e-05	1.52432	0.0047
AT2G30520	RPT2	ROOT PHOTOTROPISM 2; protein binding	ABA-repressed	PIF-repressed	5.7	6.41e-07	1.59282	0.02682
AT2G32100	ATOFP16/OFP16	Arabidopsis thaliana ovate family protein 16	ABA-repressed	PIF-repressed	4.8	2.05e-06	1.95226	5e-05
AT2G38170	CAX1	CATION EXCHANGER 1; calcium ion transmembrane transporter	ABA-repressed	PIF-repressed	4.1	5.45e-08	1.68979	0.00469
AT2G41680		thioredoxin reductase, putative / NADPH-dependent thioredoxin reductase, putative	ABA-repressed	PIF-repressed	2.4	6.98e-05	1.69716	1e-05
AT3G04790		ribose 5-phosphate isomerase-related	ABA-repressed	PIF-repressed	2.5	2.36e-06	1.50399	0.00118
AT3G15850	FAD5	FATTY ACID DESATURASE 5; oxidoreductase	ABA-repressed	PIF-repressed	12.6	5.63e-09	1.94638	1.48907e-06
AT4G18480	CHLI1	CHLORINA 42; magnesium chelatase	ABA-repressed	PIF-repressed	3.1	2.71e-05	1.64001	8e-05
AT5G44190	GLK2	GOLDEN2-LIKE 2; DNA binding / transcription factor	ABA-repressed	PIF-repressed	3.4	9.76e-09	1.70592	1.17747e-06
