# Supplementary material for: PIF transcriptional regulators are required for rhythmic stomatal movements
Source: Nat Commun. 2024 May 29;15:4540. doi: 10.1038/s41467-024-48669-4 (PMC11137129; doi:10.1038/s41467-024-48669-4)
Supplement: Supplementary file 6 — Source Data Files [file 41467_2024_48669_MOESM6_ESM.zip]

Archive with 59 entries (58 files):
- Supplementary Figure 4c.xlsx
- __MACOSX/
- __MACOSX/._Supplementary Figure 4c.xlsx
- Supplementary Figure 12a.xlsx
- __MACOSX/._Supplementary Figure 12a.xlsx
- Supplementary Figure 6b.xlsx
- __MACOSX/._Supplementary Figure 6b.xlsx
- Supplementary Figure 4b.xlsx
- __MACOSX/._Supplementary Figure 4b.xlsx
- Supplementary Figure 15.xlsx
- __MACOSX/._Supplementary Figure 15.xlsx
- Supplementary Figure 7.xlsx
- __MACOSX/._Supplementary Figure 7.xlsx
- Supplementary Figure 5b.xlsx
- __MACOSX/._Supplementary Figure 5b.xlsx
- Figure 6a.xlsx
- __MACOSX/._Figure 6a.xlsx
- Supplementary Figure 9a.xlsx
- __MACOSX/._Supplementary Figure 9a.xlsx
- Figure  3a.xlsx
- __MACOSX/._Figure  3a.xlsx
- Supplementary Figure 14.xlsx
- __MACOSX/._Supplementary Figure 14.xlsx
- Figure 6b.xlsx
- __MACOSX/._Figure 6b.xlsx
- Supplementary Figure 5a.xlsx
- __MACOSX/._Supplementary Figure 5a.xlsx
- Figure 1a_1b.xlsx
- __MACOSX/._Figure 1a_1b.xlsx
- Supplementary Figure 9b.xlsx
- __MACOSX/._Supplementary Figure 9b.xlsx
- Figure 6c.xlsx
- __MACOSX/._Figure 6c.xlsx
- Supplementary Figure 8.xlsx
- __MACOSX/._Supplementary Figure 8.xlsx
- Figure 4c.xlsx
- __MACOSX/._Figure 4c.xlsx
- Figure 1d.xlsx
- __MACOSX/._Figure 1d.xlsx
- Supplementary Figure 4a.xlsx
- __MACOSX/._Supplementary Figure 4a.xlsx
- Supplementary Figure 3.xlsx
- __MACOSX/._Supplementary Figure 3.xlsx
- Supplementary Figure 11.xlsx
- __MACOSX/._Supplementary Figure 11.xlsx
- Supplementary Figure 12b.xlsx
- __MACOSX/._Supplementary Figure 12b.xlsx
- Figure 4d.xlsx
- __MACOSX/._Figure 4d.xlsx
- Supplementary Figure 6a.xlsx
- __MACOSX/._Supplementary Figure 6a.xlsx
- Figure 5b.xlsx
- __MACOSX/._Figure 5b.xlsx
- Figure 5c.xlsx
- __MACOSX/._Figure 5c.xlsx
- Supplementary Figure 10.pdf
- __MACOSX/._Supplementary Figure 10.pdf
- Supplementary Figure 2.xlsx
- __MACOSX/._Supplementary Figure 2.xlsx
