# Supplementary material for: PIF transcriptional regulators are required for rhythmic stomatal movements
Source: Nat Commun. 2024 May 29;15:4540. doi: 10.1038/s41467-024-48669-4 (PMC11137129; doi:10.1038/s41467-024-48669-4)
Supplement: Supplementary file 6 — Source Data Files [file 41467_2024_48669_MOESM6_ESM.zip › Supplementary Figure 4c.xlsx]

## Sheet: STATISTICS
	PIF3-MYC			PIF5-MYC
	vs,			vs,
	Col-0			Col-0
Unpaired t test			Unpaired t test
P value	0.5134		P value	0.2393
P value summary	ns		P value summary	ns
Significantly different (P < 0.05)?	No		Significantly different (P < 0.05)?	No
One- or two-tailed P value?	Two-tailed		One- or two-tailed P value?	Two-tailed
t, df	t=0,7163, df=4		t, df	t=1,382, df=4

## Sheet: SD ZT0
Sample	primer	tec_rep	Ct		Sample	primer	tec_rep	Ct
Col0-A	KAT1	1	28.52		Col0-A	PP2A	1	23.92
Col0-A	KAT1	1	28.66		Col0-A	PP2A	1	24.02
Col0-A	KAT1	1	28.14		Col0-A	PP2A	1	23.76
Col0-B	KAT1	2	27.23		Col0-B	PP2A	2	23.75
Col0-B	KAT1	2	27.58		Col0-B	PP2A	2	23.54
Col0-B	KAT1	2	27.53		Col0-B	PP2A	2	23.76
Col0-C	KAT1	3	28.26		Col0-C	PP2A	3	24.08
Col0-C	KAT1	3	28.1		Col0-C	PP2A	3	24.02
Col0-C	KAT1	3	28.18		Col0-C	PP2A	3	24.05
PIF3OX-A	KAT1	1	27.15		PIF3OX-A	PP2A	1	23.47
PIF3OX-A	KAT1	1	27.46		PIF3OX-A	PP2A	1	23.5
PIF3OX-A	KAT1	1	27.05		PIF3OX-A	PP2A	1	23.75
PIF3OX-B	KAT1	2	28.31		PIF3OX-B	PP2A	2	23.67
PIF3OX-B	KAT1	2	27.88		PIF3OX-B	PP2A	2	23.9
PIF3OX-B	KAT1	2	27.84		PIF3OX-B	PP2A	2	23.91
PIF3OX-C	KAT1	3	28.22		PIF3OX-C	PP2A	3	24.06
PIF3OX-C	KAT1	3	27.86		PIF3OX-C	PP2A	3	24
PIF3OX-C	KAT1	3	27.85		PIF3OX-C	PP2A	3	23.94
PIF5OX-A	KAT1	1	27.74		PIF5OX-A	PP2A	1	23.48
PIF5OX-A	KAT1	1	27.79		PIF5OX-A	PP2A	1	23.83
PIF5OX-A	KAT1	1	27.77		PIF5OX-A	PP2A	1	23.66
PIF5OX-B	KAT1	2	27.19		PIF5OX-B	PP2A	2	23.82
PIF5OX-B	KAT1	2	27.57		PIF5OX-B	PP2A	2	23.84
PIF5OX-B	KAT1	2	27.27		PIF5OX-B	PP2A	2	23.63
PIF5OX-C	KAT1	3	27.23		PIF5OX-C	PP2A	3	23.81
PIF5OX-C	KAT1	3	27.53		PIF5OX-C	PP2A	3	23.78
PIF5OX-C	KAT1	3	27.03		PIF5OX-C	PP2A	3	23.43
