# Supplementary material for: PIF transcriptional regulators are required for rhythmic stomatal movements
Source: Nat Commun. 2024 May 29;15:4540. doi: 10.1038/s41467-024-48669-4 (PMC11137129; doi:10.1038/s41467-024-48669-4)
Supplement: Supplementary file 6 — Source Data Files [file 41467_2024_48669_MOESM6_ESM.zip › Supplementary Figure 12a.xlsx]

## Sheet: STATISTICS
	pifq	KAT1OX	pifqKAT1OX #1	pifqKAT1OX #2
	vs,	vs,	vs,	vs,
	Col-0	Col-0	Col-0	Col-0
Mann Whitney test
P value	<0,0001	0.2356	0.8166	0.9062
Exact or approximate P value?	Exact	Exact	Exact	Exact
P value summary	****	ns	ns	ns
Significantly different (P < 0.05)?	Yes	No	No	No
One- or two-tailed P value?	Two-tailed	Two-tailed	Two-tailed	Two-tailed
Sum of ranks in column A,B	4780 , 2124	4361 , 2779	4978 , 5607	4650 , 4262
Mann-Whitney U	947.5	1504	2563	2182

## Sheet: SD ZT3
Col-0 (n=69)	Area	pifq (n=48)	Area	KAT1OX (n=50)	Area	pifqKAT1OX #1 (n=76)	Area	pifqKAT1OX #2 (n=64)	Area
1	43.53	1	21.849	1	30.707	1	48.971	1	49.098
2	27.797	2	14.046	2	32.858	2	27.839	2	10.25
3	41.59	3	16.113	3	36.528	3	39.185	3	24.38
4	42.433	4	37.034	4	26.194	4	16.408	4	26.7
5	41.084	5	30.243	5	41.21	5	25.435	5	36.95
6	38.3	6	18.18	6	55.847	6	4.007	6	43.108
7	38.089	7	14.679	7	33.997	7	10.334	7	39.607
8	25.224	8	23.916	8	36.359	8	9.069	8	37.92
9	22.904	9	22.356	9	23.579	9	44.163	9	39.396
10	23.537	10	25.477	10	16.492	10	19.065	10	25.308
11	19.993	11	26.32	11	9.069	11	39.734	11	26.531
12	34.082	12	33.28	12	38.637	12	20.331	12	40.788
13	61.33	13	8.352	13	33.154	13	32.648	13	40.113
14	26.489	14	7.382	14	19.993	14	25.561	14	40.957
15	19.192	15	20.036	15	21.596	15	49.14	15	26.911
16	64.915	16	36.106	16	35.263	16	9.491	16	18.053
17	14.721	17	28.134	17	17.758	17	41.548	17	18.391
18	47.326	18	20.711	18	37.92	18	9.406	18	9.111
19	4.345	19	23.747	19	13.666	19	36.866	19	32.184
20	22.187	20	9.027	20	29.948	20	34.124	20	43.952
21	53.653	21	36.612	21	52.641	21	57.028	21	35.769
22	49.899	22	4.513	22	22.524	22	47.158	22	53.231
23	26.911	23	44.205	23	21.849	23	5.568	23	27.544
24	11.515	24	37.076	24	28.893	24	43.825	24	52.768
25	13.329	25	16.492	25	10.461	25	40.873	25	19.825
26	38.595	26	5.441	26	16.45	26	39.649	26	24.001
27	21.596	27	11.515	27	9.701	27	12.696	27	75.123
28	21.681	28	16.703	28	10.756	28	37.751	28	17.8
29	24.971	29	4.471	29	27.797	29	21.385	29	33.66
30	3.079	30	20.837	30	37.119	30	48.507	30	30.075
31	45.428	31	6.58	31	31.762	31	54.286	31	25.266
32	27.08	32	12.738	32	31.635	32	11.979	32	31.846
33	29.02	33	12.696	33	34.883	33	43.741	33	49.224
34	47.917	34	12.612	34	36.233	34	41.084	34	29.653
35	4.851	35	14.974	35	29.484	35	19.74	35	12.781
36	27.966	36	16.113	36	21.259	36	17.125	36	55.973
37	16.366	37	19.276	37	15.438	37	38.511	37	20.711
38	32.648	38	14.552	38	19.065	38	73.773	38	32.605
39	79.51	39	30.075	39	23.663	39	44.458	39	22.609
40	48.718	40	25.182	40	20.879	40	9.617	40	20.204
41	5.315	41	27.797	41	26.278	41	20.711	41	18.559
42	41.126	42	23.452	42	28.303	42	42.18	42	21.976
43	44.627	43	7.635	43	53.569	43	46.44	43	26.784
44	24.76	44	17.463	44	37.076	44	44.331	44	36.866
45	4.218	45	24.465	45	48.043	45	51.249	45	22.482
46	52.177	46	25.561	46	22.693	46	30.918	46	37.372
47	10.587	47	27.839	47	36.992	47	29.568	47	11.051
48	35.052	48	32.816	48	34.925	48	15.986	48	38.721
49	6.327			49	27.291	49	39.439	49	33.702
50	21.47			50	11.093	50	41.927	50	41.168
51	16.83					51	50.574	51	32.858
52	36.106					52	37.836	52	14.426
53	30.285					53	37.709	53	46.314
54	37.751					54	37.456	54	46.019
55	36.022					55	11.389	55	19.192
56	4.218					56	43.108	56	31.72
57	41.969					57	30.075	57	19.698
58	33.66					58	39.312	58	11.178
59	23.579					59	32.816	59	44.627
60	33.871					60	11.515	60	48.676
61	53.4					61	36.908	61	3.754
62	42.94					62	35.811	62	55.425
63	36.022					63	33.829	63	29.4
64	38.215					64	7.382	64	19.656
65	21.723					65	24.043
66	45.681					66	31.298
67	27.881					67	38.384
68	42.307					68	43.741
69	29.653					69	44.795
						70	14.974
						71	36.064
						72	27.122
						73	17.378
						74	12.907
						75	17.969
						76	23.621
