# Supplementary material for: PIF transcriptional regulators are required for rhythmic stomatal movements
Source: Nat Commun. 2024 May 29;15:4540. doi: 10.1038/s41467-024-48669-4 (PMC11137129; doi:10.1038/s41467-024-48669-4)
Supplement: Supplementary file 6 — Source Data Files [file 41467_2024_48669_MOESM6_ESM.zip › Supplementary Figure 6b.xlsx]

## Sheet: STATISTICS
Col-0 SD vs Col-0 DD	ZT3	ZT6	ZT9
Mann Whitney test
P value	<0,0001	<0,0001	0.1259
Exact or approximate P value?	Exact	Exact	Exact
P value summary	****	****	ns
Significantly different (P < 0.05)?	Yes	Yes	No
One- or two-tailed P value?	Two-tailed	Two-tailed	Two-tailed
Sum of ranks in column A,C	2431 , 890,5	2321 , 919	1385 , 1855
Mann-Whitney U	70.5	99	565
aba2 SD vs aba2 DD	ZT3	ZT6	ZT9
Mann Whitney test
P value	0.285	0.0828	0.1409
Exact or approximate P value?	Exact	Exact	Exact
P value summary	ns	ns	ns
Significantly different (P < 0.05)?	No	No	No
One- or two-tailed P value?	Two-tailed	Two-tailed	Two-tailed
Sum of ranks in column A,C	1666 , 1338	1801 , 1440	1467 , 1774
Mann-Whitney U	634.5	619.5	646.5

## Sheet: SD ZT0
	Col-0 (n=40)	Area				aba2 (n=40)	Area
	1	46.445				1	70.288
	2	17.85				2	12.457
	3	11.986				3	45.888
	4	13.398				4	16.737
	5	9.803				5	7.876
	6	16.48				6	31.206
	7	10.53				7	10.573
	8	5.18				8	26.925
	9	5.051				9	17.85
	10	34.673				10	42.25
	11	27.182				11	26.026
	12	31.548				12	21.532
	13	34.887				13	32.875
	14	22.73				14	15.196
	15	14.768				15	33.218
	16	10.916				16	23.843
	17	18.364				17	45.888
	18	19.905				18	15.624
	19	9.375				19	17.636
	20	7.32				20	28.124
	21	9.546				21	31.291
	22	31.677				22	25.256
	23	8.219				23	20.59
	24	4.281				24	42.763
	25	13.784				25	38.14
	26	23.073				26	23.8
	27	6.078				27	38.183
	28	13.227				28	18.878
	29	8.347				29	28.124
	30	2.611				30	26.797
	31	6.036				31	37.498
	32	13.27				32	24.828
	33	6.293				33	31.206
	34	1.969				34	15.111
	35	19.049				35	27.91
	36	15.795				36	36
	37	7.02				37	29.579
	38	6.207				38	21.574
	39	20.162				39	53.208
	40	18.107				40	50.725

## Sheet: SD ZT3
	Col-0 (n=41)	Area				aba2 (n=40)	Area
	1	24.014				1	48.243
	2	27.054				2	42.977
	3	23.586				3	4.238
	4	33.688				4	16.309
	5	21.061				5	19.006
	6	29.25				6	35.486
	7	18.321				7	9.503
	8	19.862				8	4.409
	9	23.757				9	41.351
	10	26.197				10	23.715
	11	18.235				11	33.731
	12	13.056				12	7.662
	13	36.54				13	16.823
	14	16.181				14	44.604
	15	15.496				15	8.861
	16	22.002				16	34.759
	17	29.065				17	8.604
	18	28.338				18	65.75
	19	34.587				19	57.232
	20	37.241				20	52.609
	21	24.999				21	47.515
	22	15.068				22	17.122
	23	13.313				23	20.333
	24	9.589				24	46.702
	25	37.969				25	30.136
	26	19.605				26	6.078
	27	29.237				27	48.114
	28	23.543				28	8.604
	29	30.435				29	7.577
	30	13.741				30	21.189
	31	28.54				31	7.876
	32	19.734				32	30.093
	33	35.51				33	65.065
	34	29.44				34	33.175
	35	28.44				35	20.033
	36	16.609				36	65.194
	37	28.595				37	35.829
	38	20.461				38	25.598
	39	18.749				39	41.565
	40	28.595				40	15.881
	41	32.105

## Sheet: DD ZT3
	Col-0 (n=40)	Area				aba2 (n=37)	Area
	1	9.075				1	14.468
	2	2.74				2	14.297
	3	7.705				3	13.998
	4	24.742				4	43.363
	5	4.666				5	48.842
	6	2.954				6	22.901
	7	2.568				7	15.367
	8	2.782				8	34.759
	9	2.483				9	11.686
	10	1.627				10	25.769
	11	9.032				11	16.48
	12	13.527				12	7.62
	13	7.02				13	15.881
	14	3.382				14	22.73
	15	18.749				15	16.01
	16	6.935				16	9.246
	17	3.596				17	26.882
	18	11.087				18	54.064
	19	7.277				19	37.883
	20	1.327				20	23.458
	21	14.554				21	52.866
	22	5.864				22	15.581
	23	8.732				23	43.62
	24	13.441				24	29.836
	25	4.837				25	8.946
	26	1.327				26	23.244
	27	3.639				27	16.694
	28	4.067				28	20.932
	29	9.717				29	12.157
	30	18.193				30	17.936
	31	17.508				31	27.995
	32	9.974				32	10.958
	33	3.724				33	12.628
	34	3.767				34	53.508
	35	3.895				35	26.112
	36	13.141				36	6.078
	37	17.807				37	20.761
	38	2.911
	39	7.02
	40	3.596

## Sheet: SD ZT6
	Col-0 (n=40)	Area				aba2 (n=40)	Area
	1	25.45				1	8.946
	2	22.216				2	33.089
	3	13.1245				3	34.373
	4	19.55				4	37.841
	5	19.092				5	49.356
	6	14.126				6	7.919
	7	37.027				7	21.574
	8	12.243				8	7.962
	9	10.83				9	19.52
	10	23.372				10	64.98
	11	18.141				11	16.609
	12	8.304				12	20.205
	13	11.686				13	9.888
	14	25.812				14	9.845
	15	27.441				15	21.532
	16	14.34				16	40.281
	17	13.955				17	20.59
	18	20.52				18	23.543
	19	10.214				19	10.102
	20	16.144				20	37.327
	21	17.979				21	2.312
	22	30.435				22	7.534
	23	24.999				23	1.755
	24	11.857				24	10.53
	25	13.612				25	17.165
	26	4.751				26	22.901
	27	18.792				27	5.137
	28	35.55				28	14.64
	29	19.414				29	19.434
	30	51.71				30	3.681
	31	15.624				31	12.371
	32	20.5413				32	10.188
	33	16.994				33	10.659
	34	13.998				34	7.577
	35	13.784				35	17.979
	36	33.004				36	10.402
	37	9.118				37	22.944
	38	17.294				38	10.273
	39	23.415				39	26.411
	40	16.438				40	10.488

## Sheet: DD ZT6
	Col-0 (n=40)	Area				aba2 (n=40)	Area
	1	1.327				1	7.919
	2	6.207				2	15.367
	3	8.561				3	4.024
	4	8.861				4	25.427
	5	6.464				5	7.234
	6	13.099				6	7.662
	7	6.806				7	16.224
	8	2.269				8	10.188
	9	2.483				9	3.596
	10	3.981				10	17.508
	11	3.382				11	11.429
	12	2.868				12	2.312
	13	3.51				13	6.078
	14	1.755				14	5.351
	15	3.639				15	2.825
	16	3.895				16	11.729
	17	17.508				17	9.631
	18	3.767				18	7.405
	19	4.195				19	13.484
	20	1.413				20	29.75
	21	5.265				21	8.989
	22	5.094				22	14.597
	23	3.082				23	5.864
	24	2.568				24	9.546
	25	5.479				25	4.837
	26	5.65				26	35.315
	27	2.269				27	11.001
	28	7.02				28	4.195
	29	4.666				29	5.394
	30	2.697				30	30.478
	31	8.219				31	23.929
	32	2.825				32	18.064
	33	13.141				33	10.573
	34	9.845				34	37.926
	35	15.881				35	33.432
	36	8.476				36	10.873
	37	6.121				37	22.388
	38	13.099				38	10.316
	39	10.273				39	12.628
	40	15.325				40	13.869

## Sheet: SD ZT9
	Col-0 (n=40)	Area				aba2 (n=40)	Area
	1	1.969				1	52.01
	2	5.993				2	4.966
	3	1.413				3	6.721
	4	5.907				4	17.679
	5	2.012				5	19.434
	6	3.168				6	8.69
	7	10.573				7	5.18
	8	4.238				8	9.974
	9	2.183				9	14.768
	10	2.654				10	5.008
	11	2.825				11	1.798
	12	5.18				12	2.312
	13	2.354				13	6.078
	14	4.923				14	5.094
	15	3.125				15	3.424
	16	13.655				16	21.018
	17	4.195				17	5.95
	18	3.382				18	17.165
	19	2.397				19	17.08
	20	16.309				20	17.979
	21	9.888				21	15.795
	22	5.864				22	12.713
	23	5.779				23	42.293
	24	11.258				24	19.99
	25	7.277				25	42.806
	26	21.103				26	63.396
	27	2.183				27	32.276
	28	1.798				28	13.398
	29	3.596				29	14.126
	30	6.806				30	10.402
	31	3.21				31	25.983
	32	4.537				32	7.448
	33	2.911				33	12.542
	34	1.37				34	5.008
	35	1.498				35	10.488
	36	4.709				36	35.615
	37	4.452				37	14.383
	38	1.498				38	3.168
	39	2.868				39	1.413
	40	2.055				40	3.553

## Sheet: DD ZT9
	Col-0 (n=40)	Area				aba2 (n=40)	Area
	1	6.763				1	15.624
	2	4.709				2	11.986
	3	5.222				3	26.069
	4	1.241				4	29.279
	5	4.794				5	8.09
	6	7.277				6	8.304
	7	10.83				7	26.797
	8	4.495				8	12.371
	9	3.938				9	1.755
	10	13.313				10	42.763
	11	2.14				11	34.973
	12	4.58				12	30.949
	13	12.457				13	26.026
	14	3.81				14	6.806
	15	9.032				15	68.618
	16	8.775				16	8.476
	17	7.62				17	4.88
	18	0.985				18	32.576
	19	3.853				19	34.587
	20	6.806				20	14.297
	21	2.354				21	5.094
	22	3.596				22	8.176
	23	7.705				23	22.516
	24	4.751				24	17.122
	25	4.109				25	7.32
	26	9.717				26	16.908
	27	5.222				27	13.698
	28	18.064				28	5.779
	29	9.032				29	18.064
	30	0.642				30	7.106
	31	13.784				31	29.964
	32	3.639				32	17.551
	33	2.954				33	9.203
	34	3.467				34	27.096
	35	8.176				35	12.114
	36	2.782				36	19.862
	37	7.277				37	23.843
	38	9.674				38	9.46
	39	10.445				39	5.693
	40	9.717				40	16.523
