# Supplementary material for: PIF transcriptional regulators are required for rhythmic stomatal movements
Source: Nat Commun. 2024 May 29;15:4540. doi: 10.1038/s41467-024-48669-4 (PMC11137129; doi:10.1038/s41467-024-48669-4)
Supplement: Supplementary file 6 — Source Data Files [file 41467_2024_48669_MOESM6_ESM.zip › Supplementary Figure 4b.xlsx]

## Sheet: STATISTICS
	Col-0 vs PIF3OX
	ZT0	ZT3	ZT6	ZT9
Mann Whitney test
P value	0.9295	0.8052	0.2517	0.2374
Exact or approximate P value?	Exact	Exact	Exact	Exact
P value summary	ns	ns	ns	ns
Significantly different (P < 0.05)?	No	No	No	No
One- or two-tailed P value?	Two-tailed	Two-tailed	Two-tailed	Two-tailed
Sum of ranks in column A,B	6042 , 3828	5771 , 4525	4752 , 4978	2461 , 3104
Mann-Whitney U	2301	2450	2128	1151
	Col-0 vs PIF5OX
	ZT0	ZT3	ZT6	ZT9
Mann Whitney test
P value	0.1347	0.9432	0.0004	0.2482
Exact or approximate P value?	Exact	Exact	Exact	Exact
P value summary	ns	ns	***	ns
Significantly different (P < 0.05)?	No	No	Yes	No
One- or two-tailed P value?	Two-tailed	Two-tailed	Two-tailed	Two-tailed
Sum of ranks in column A,B	7408 , 5633	5687 , 4043	5347 , 4523	1981 , 1674
Mann-Whitney U	2783	2332	1597	771

## Sheet: SD ZT0
Col-0 (n=86)	Area	PIF5-OX (n=75)	Area	PIF3-OX (n=54)	Area
1	19.511	1	13.626	1	20.109
2	12.494	2	3.712	2	31.69
3	11.679	3	14.169	3	27.111
4	5.115	4	11.227	4	2.873
5	14.441	5	8.375	5	24.284
6	39.701	6	2.943	6	28.413
7	6.7	7	13.536	7	12.703
8	9.054	8	5.432	8	4.309
9	15.573	9	11.182	9	34.832
10	10.593	10	15.844	10	12.927
11	10.955	11	2.49	11	8.708
12	4.165	12	13.898	12	20.244
13	20.1	13	11.453	13	15.216
14	18.47	14	11.544	14	14.094
15	12.223	15	8.782	15	9.83
16	5.07	16	15.029	16	13.017
17	16.433	17	10.231	17	7.137
18	6.836	18	5.251	18	20.872
19	9.552	19	4.436	19	19.66
20	14.26	20	8.42	20	14.094
21	9.552	21	9.235	21	15.351
22	4.934	22	13.581	22	21.321
23	16.704	23	9.461	23	9.516
24	29.787	24	20.145	24	9.381
25	14.894	25	10.548	25	13.466
26	5.704	26	12.54	26	8.349
27	2.354	27	11.996	27	13.017
28	22.046	28	7.017	28	14.498
29	20.643	29	5.297	29	9.381
30	2.082	30	10.593	30	18.538
31	29.063	31	17.112	31	10.503
32	36.034	32	10.05	32	18.493
33	9.507	33	3.531	33	16.473
34	16.569	34	11.861	34	9.83
35	10.321	35	6.338	35	0.853
36	9.959	36	29.47	36	11.177
37	5.025	37	27.252	37	13.152
38	8.465	38	13.581	38	11.581
39	8.284	39	14.848	39	7.316
40	9.959	40	15.754	40	1.212
41	7.153	41	20.552	41	7.047
42	11.679	42	13.038	42	15.441
43	21.005	43	3.622	43	6.598
44	17.7	44	21.458	44	3.95
45	20.326	45	4.799	45	11.715
46	13.852	46	4.482	46	5.297
47	8.918	47	12.042	47	10.907
48	12.811	48	8.511	48	2.828
49	10.367	49	5.613	49	3.995
50	13.717	50	20.235	50	11.087
51	28.565	51	8.239	51	10.01
52	9.461	52	19.058	52	14.857
53	1.63	53	5.115	53	7.676
54	9.461	54	20.1	54	2.559
55	8.239	55	6.292
56	4.346	56	6.111
57	1.811	57	4.98
58	8.194	58	9.054
59	12.811	59	15.618
60	6.836	60	12.947
61	5.976	61	11.046
62	16.433	62	8.239
63	21.458	63	14.169
64	2.807	64	15.98
65	10.457	65	9.009
66	19.285	66	3.078
67	23.087	67	6.7
68	21.865	68	8.33
69	3.667	69	6.564
70	13.898	70	7.469
71	27.071	71	11.408
72	3.757	72	6.519
73	7.696	73	7.243
74	4.98	74	29.108
75	9.823	75	3.033
76	9.733
77	30.421
78	17.338
79	14.124
80	21.503
81	7.469
82	6.79
83	14.984
84	11.861
85	13.943
86	9.642

## Sheet: SD ZT3
Col-0 (n=81)	Area	PIF5-OX (n=58)	Area	PIF3-OX (n=62)	Area
1	42.866	1	33.898	1	42.474
2	38.557	2	33.764	2	25.188
3	36.986	3	18.004	3	11.718
4	11.087	4	19.845	4	25.098
5	17.191	5	18.902	5	29.139
6	13.241	6	31.564	6	42.205
7	42.687	7	29.857	7	39.376
8	6.374	8	29.543	8	45.437
9	39.276	9	15.625	9	29.723
10	37.166	10	25.592	10	36.323
11	33.306	11	37.58	11	19.666
12	34.697	12	3.412	12	29.768
13	24.777	13	29.902	13	36.053
14	18.807	14	20.474	14	21.551
15	32.543	15	24.829	15	25.951
16	35.55	16	18.363	16	38.164
17	41.924	17	20.878	17	17.69
18	0.808	18	17.061	18	17.87
19	7.316	19	18.947	19	37.49
20	5.97	20	25.188	20	56.662
21	19.885	21	17.421	21	20.204
22	14.094	22	25.188	22	16.478
23	13.421	23	3.592	23	15.894
24	41.43	24	32.147	24	27.343
25	36.537	25	16.253	25	24.066
26	28.682	26	46.111	26	14.772
27	0.853	27	27.029	27	25.727
28	9.785	28	22.404	28	25.188
29	30.837	29	9.249	29	23.796
30	7.361	30	46.919	30	14.816
31	7.137	31	25.278	31	16.927
32	21.68	32	8.8	32	19.172
33	30.657	33	9.069	33	18.408
34	28.862	34	9.743	34	13.38
35	4.937	35	40.184	35	14.637
36	27.111	36	9.788	36	15.086
37	19.436	37	23.841	37	23.347
38	35.685	38	20.025	38	18.049
39	31.376	39	23.751	39	32.866
40	12.164	40	9.608	40	22.225
41	33.62	41	10.461	41	84.005
42	42.732	42	14.637	42	19.621
43	31.106	43	21.012	43	8.396
44	44.123	44	25.547	44	11.135
45	47.714	45	10.282	45	15.984
46	39.859	46	24.2	46	48.58
47	7.406	47	32.327	47	14.323
48	23.7	48	34.572	48	39.915
49	37.435	49	25.727	49	23.302
50	17.057	50	23.617	50	24.29
51	17.506	51	26.984	51	18.633
52	15.216	52	20.339	52	18.588
53	42.014	53	41.8	53	16.163
54	21.545	54	23.661	54	24.559
55	32.677	55	24.919	55	16.792
56	9.695	56	22.808	56	6.69
57	18.403	57	13.065	57	5.927
58	6.553	58	31.698	58	10.372
59	38.916			59	16.612
60	4.309			60	11.808
61	12.434			61	12.931
62	17.685			62	20.204
63	24.777
64	11.132
65	32.094
66	8.663
67	12.344
68	8.573
69	24.328
70	3.905
71	30.702
72	32.453
73	13.331
74	24.104
75	19.66
76	25.226
77	6.419
78	3.905
79	38.064
80	44.437
81	10.055

## Sheet: SD ZT6
Col-0 (n=64)	Area	PIF5-OX (n=76)	Area	PIF3-OX (n=75)	Area
1	18.807	1	9.92	1	5.072
2	29.67	2	8.618	2	16.294
3	17.551	3	27.83	3	17.865
4	18.448	4	7.361	4	13.735
5	8.618	5	10.818	5	7.676
6	21.725	6	7.182	6	10.503
7	8.663	7	5.701	7	7.586
8	20.648	8	7.945	8	14.768
9	11.266	9	10.279	9	30.702
10	10.907	10	5.835	10	19.481
11	22.264	11	11.805	11	22.488
12	15.127	12	6.643	12	9.426
13	21.77	13	22.533	13	18.673
14	28.323	14	12.389	14	9.112
15	16.384	15	13.466	15	10.189
16	6.643	16	22.039	16	31.51
17	14.139	17	20.064	17	23.61
18	19.037	18	21.725	18	25.72
19	14.547	19	35.73	19	17.416
20	20.474	20	11.895	20	39.186
21	15.49	21	7.99	21	44.393
22	13.784	22	6.284	22	20.334
23	14.547	23	13.556	23	10.414
24	19.576	24	22.712	24	43.63
25	21.776	25	11.042	25	42.373
26	11.718	26	7.81	26	43.495
27	38.253	27	22.353	27	18.852
28	16.029	28	11.311	28	36.268
29	11.359	29	36.313	29	38.288
30	25.996	30	16.563	30	30.523
31	12.347	31	9.067	31	10.997
32	7.184	32	27.156	32	15.172
33	2.963	33	11.311	33	28.817
34	7.633	34	9.471	34	17.955
35	26.086	35	26.034	35	4.354
36	3.143	36	11.895	36	10.01
37	17.196	37	8.708	37	11.401
38	23.257	38	23.296	38	12.164
39	11.584	39	9.022	39	3.86
40	11.045	40	8.932	40	17.147
41	23.751	41	7.316	41	27.381
42	20.698	42	7.586	42	7.765
43	4.176	43	8.932	43	22.309
44	27.523	44	9.516	44	20.154
45	14.008	45	8.169	45	16.877
46	16.024	46	9.291	46	17.102
47	32.453	47	10.638	47	12.972
48	39.994	48	15.935	48	7.361
49	25.002	49	10.144	49	9.157
50	20.154	50	7.855	50	20.513
51	19.032	51	6.823	51	9.471
52	11.446	52	9.291	52	3.77
53	15.127	53	13.286	53	10.369
54	9.606	54	19.122	54	14.453
55	13.421	55	8.932	55	22.802
56	22.219	56	19.256	56	6.509
57	5.925	57	16.698	57	12.074
58	39.724	58	6.733	58	16.608
59	28.099	59	4.937	59	5.925
60	24.104	60	10.099	60	12.389
61	14.633	61	9.291	61	17.506
62	23.431	62	24.912	62	5.072
63	13.241	63	11.715	63	19.122
64	21.052	64	12.119	64	15.665
		65	19.974	65	11.401
		66	8.259	66	25.316
		67	11.311	67	10.907
		68	16.114	68	3.366
		69	6.329	69	9.157
		70	16.384	70	9.74
		71	14.409	71	18.314
		72	10.099	72	7.002
		73	16.563	73	19.032
		74	22.174	74	18.314
		75	31.061	75	11.85
		76	10.728

## Sheet: SD ZT9
Col-0 (n=43)	Area	PIF5-OX (n=42)	Area	PIF3-OX (n=62)	Area
1	19.346	1	10.503	1	31.376
2	15.082	2	5.027	2	1.795
3	7.227	3	11.76	3	4.848
4	3.591	4	8.887	4	5.521
5	4.982	5	14.184	5	1.885
6	12.074	6	7.855	6	2.738
7	10.503	7	10.279	7	33.395
8	11.491	8	14.274	8	22.353
9	14.184	9	11.581	9	29.266
10	10.997	10	21.097	10	2.155
11	13.197	11	18.942	11	4.668
12	19.211	12	8.394	12	1.616
13	10.638	13	8.259	13	9.426
14	0.853	14	21.86	14	9.74
15	13.062	15	7.541	15	25.316
16	7.227	16	6.868	16	24.373
17	20.334	17	1.347	17	4.578
18	7.586	18	12.119	18	2.783
19	22.398	19	2.828	19	16.743
20	7.047	20	13.376	20	7.137
21	30.433	21	2.289	21	17.999
22	6.464	22	11.715	22	6.374
23	29.176	23	10.01	23	10.997
24	7.81	24	7.047	24	20.109
25	14.992	25	9.92	25	24.687
26	29.176	26	10.144	26	7.496
27	19.391	27	5.162	27	1.391
28	6.733	28	5.431	28	10.773
29	23.61	29	5.97	29	10.279
30	23.072	30	11.581	30	5.386
31	4.219	31	5.162	31	2.962
32	3.636	32	3.591	32	5.88
33	11.087	33	5.252	33	3.007
34	2.648	34	6.643	34	5.611
35	1.795	35	15.261	35	2.244
36	8.977	36	7.676	36	13.331
37	3.95	37	15.576	37	42.103
38	10.324	38	4.982	38	17.371
39	3.411	39	3.232	39	6.643
40	13.197	40	17.147	40	8.035
41	5.97	41	3.681	41	29.176
42	8.035	42	9.067	42	5.611
43	8.798			43	9.157
				44	6.957
				45	11.491
				46	14.543
				47	4.04
				48	16.024
				49	3.366
				50	7.227
				51	2.334
				52	2.514
				53	18.807
				54	44.482
				55	5.072
				56	18.538
				57	6.105
				58	7.406
				59	1.571
				60	9.651
				61	13.556
				62	6.419
