# Supplementary material for: PIF transcriptional regulators are required for rhythmic stomatal movements
Source: Nat Commun. 2024 May 29;15:4540. doi: 10.1038/s41467-024-48669-4 (PMC11137129; doi:10.1038/s41467-024-48669-4)
Supplement: Supplementary file 6 — Source Data Files [file 41467_2024_48669_MOESM6_ESM.zip › Supplementary Figure 15.xlsx]

## Sheet: STATISTICS
	KAT1OX
	vs,
	WT
Unpaired t test
P value	0.0021
P value summary	**
Significantly different (P < 0.05)?	Yes
One- or two-tailed P value?	Two-tailed
t, df	t=7,103, df=4

## Sheet: SD ZT0
Sample	primer	tec_rep	Ct		Sample	primer	tec_rep	Ct
Col0-A	KAT1	1	29.76		Col0-A	PP2A	1	24.71
Col0-A	KAT1	1	29.69		Col0-A	PP2A	1	24.6
Col0-A	KAT1	1	29.77		Col0-A	PP2A	1	24.63
Col0-B	KAT1	2	30.25		Col0-B	PP2A	2	25.21
Col0-B	KAT1	2	29.85		Col0-B	PP2A	2	25.13
Col0-B	KAT1	2	29.82		Col0-B	PP2A	2	25.01
Col0-C	KAT1	3	29.06		Col0-C	PP2A	3	24.49
Col0-C	KAT1	3	29.09		Col0-C	PP2A	3	24.63
Col0-C	KAT1	3	29.09		Col0-C	PP2A	3	24.62
KAT1OX-A	KAT1	1	27.08		KAT1OX-A	PP2A	1	26.13
KAT1OX-A	KAT1	1	27.12		KAT1OX-A	PP2A	1	25.84
KAT1OX-A	KAT1	1	27.12		KAT1OX-A	PP2A	1	25.87
KAT1OX-B	KAT1	2	26.74		KAT1OX-B	PP2A	2	25.74
KAT1OX-B	KAT1	2	26.8		KAT1OX-B	PP2A	2	25.69
KAT1OX-B	KAT1	2	26.71		KAT1OX-B	PP2A	2	25.72
KAT1OX-C	KAT1	3	25.89		KAT1OX-C	PP2A	3	24.31
KAT1OX-C	KAT1	3	25.87		KAT1OX-C	PP2A	3	24.07
KAT1OX-C	KAT1	3	25.77		KAT1OX-C	PP2A	3	24.11
