# Supplementary material for: PIF transcriptional regulators are required for rhythmic stomatal movements
Source: Nat Commun. 2024 May 29;15:4540. doi: 10.1038/s41467-024-48669-4 (PMC11137129; doi:10.1038/s41467-024-48669-4)
Supplement: Supplementary file 6 — Source Data Files [file 41467_2024_48669_MOESM6_ESM.zip › Supplementary Figure 7.xlsx]

## Sheet: STATISTICS
		WT_red_ZT3
		vs,
		WT_ZT0
	Unpaired t test
	P value	0.0083
	P value summary	**
	Significantly different (P < 0.05)?	Yes
	One- or two-tailed P value?	Two-tailed
	t, df	t=4,859, df=4

## Sheet: ZT0 ZT3R
Sample	primer	tec_rep	Ct		Sample	primer	tec_rep	Ct
WT_ZT0-A	KAT1	1	28.15		WT_ZT0-A	PP2A	1	23.79
WT_ZT0-A	KAT1	1	27.94		WT_ZT0-A	PP2A	1	23.63
WT_ZT0-A	KAT1	1	28.78		WT_ZT0-A	PP2A	1	23.62
WT_ZT0-B	KAT1	2	28.91		WT_ZT0-B	PP2A	2	23.92
WT_ZT0-B	KAT1	2	28.96		WT_ZT0-B	PP2A	2	24.08
WT_ZT0-B	KAT1	2	28.9		WT_ZT0-B	PP2A	2	24.27
WT_ZT0-C	KAT1	3	28.83		WT_ZT0-C	PP2A	3	23.88
WT_ZT0-C	KAT1	3	28.58		WT_ZT0-C	PP2A	3	23.71
WT_ZT0-C	KAT1	3	28.67		WT_ZT0-C	PP2A	3	23.89
WT_red_ZT3-A	KAT1	1	29.98		WT_red_ZT3-A	PP2A	1	24.94
WT_red_ZT3-A	KAT1	1	30.13		WT_red_ZT3-A	PP2A	1	24.72
WT_red_ZT3-A	KAT1	1	29.84		WT_red_ZT3-A	PP2A	1	24.68
WT_red_ZT3-B	KAT1	2	29.03		WT_red_ZT3-B	PP2A	2	23.77
WT_red_ZT3-B	KAT1	2	28.97		WT_red_ZT3-B	PP2A	2	23.73
WT_red_ZT3-B	KAT1	2	29.55		WT_red_ZT3-B	PP2A	2	23.65
WT_red_ZT3-C	KAT1	3	29.2		WT_red_ZT3-C	PP2A	3	23.8
WT_red_ZT3-C	KAT1	3	29.11		WT_red_ZT3-C	PP2A	3	23.82
WT_red_ZT3-C	KAT1	3	29.1		WT_red_ZT3-C	PP2A	3	23.71
