# Supplementary material for: PIF transcriptional regulators are required for rhythmic stomatal movements
Source: Nat Commun. 2024 May 29;15:4540. doi: 10.1038/s41467-024-48669-4 (PMC11137129; doi:10.1038/s41467-024-48669-4)
Supplement: Supplementary file 6 — Source Data Files [file 41467_2024_48669_MOESM6_ESM.zip › Supplementary Figure 5b.xlsx]

## Sheet: STATISTICS
		Col-0 ZT0			Col-0 ZT3
		vs,			vs,
		phyAB ZT0			phyAB ZT3
	Unpaired t test			Unpaired t test
	P value	0.6519		P value	0.7597
	P value summary	ns		P value summary	ns
	Significantly different (P < 0.05)?	No		Significantly different (P < 0.05)?	No
	One- or two-tailed P value?	Two-tailed		One- or two-tailed P value?	Two-tailed
	t, df	t=0,4867, df=4		t, df	t=0,3349, df=3

## Sheet: phyAB qpcr
Sameple	primer	tec_rep	Cq		Sameple	primer	rep	Cq
WT_ZT0-A	KAT1	1	27.73		WT_ZT0-A	PP2A	1	23.87
WT_ZT0-A	KAT1	1	27.66		WT_ZT0-A	PP2A	1	23.7
WT_ZT0-A	KAT1	1	27.87		WT_ZT0-A	PP2A	1	23.73
WT_ZT0-B	KAT1	2	27.59		WT_ZT0-B	PP2A	2	23.61
WT_ZT0-B	KAT1	2	27.48		WT_ZT0-B	PP2A	2	23.75
WT_ZT0-B	KAT1	2	27.54		WT_ZT0-B	PP2A	2	23.61
WT_ZT0-C	KAT1	3	27.19		WT_ZT0-C	PP2A	3	23.72
WT_ZT0-C	KAT1	3	27.55		WT_ZT0-C	PP2A	3	23.87
WT_ZT0-C	KAT1	3	27.05		WT_ZT0-C	PP2A	3	23.9
phyAB_ZT0-A	KAT1	1	27.64		phyAB_ZT0-A	PP2A	1	23.66
phyAB_ZT0-A	KAT1	1	27.56		phyAB_ZT0-A	PP2A	1	23.45
phyAB_ZT0-A	KAT1	1	27.58		phyAB_ZT0-A	PP2A	1	23.63
phyAB_ZT0-B	KAT1	2	27.1		phyAB_ZT0-B	PP2A	2	23.59
phyAB_ZT0-B	KAT1	2	27.04		phyAB_ZT0-B	PP2A	2	23.7
phyAB_ZT0-B	KAT1	2	27.5		phyAB_ZT0-B	PP2A	2	24
phyAB_ZT0-C	KAT1	3	28.85		phyAB_ZT0-C	PP2A	3	25.21
phyAB_ZT0-C	KAT1	3	28.43		phyAB_ZT0-C	PP2A	3	25.03
phyAB_ZT0-C	KAT1	3	28.29		phyAB_ZT0-C	PP2A	3	24.88
WT_ZT3-A	KAT1	1	29.84		WT_ZT3-A	PP2A	1	25.67
WT_ZT3-A	KAT1	1	29.55		WT_ZT3-A	PP2A	1	25.7
WT_ZT3-A	KAT1	1	29.61		WT_ZT3-A	PP2A	1	25.64
WT_ZT3-C	KAT1	3	28.73		WT_ZT3-C	PP2A	3	23.79
WT_ZT3-C	KAT1	3	28.67		WT_ZT3-C	PP2A	3	23.64
WT_ZT3-C	KAT1	3	28.06		WT_ZT3-C	PP2A	3	23.68
phyAB_ZT3-A	KAT1	1	27.47		phyAB_ZT3-A	PP2A	1	23.12
phyAB_ZT3-A	KAT1	1	27.69		phyAB_ZT3-A	PP2A	1	22.98
phyAB_ZT3-A	KAT1	1	27.11		phyAB_ZT3-A	PP2A	1	23.01
phyAB_ZT3-B	KAT1	2	27.77		phyAB_ZT3-B	PP2A	2	23.29
phyAB_ZT3-B	KAT1	2	27.85		phyAB_ZT3-B	PP2A	2	23.27
phyAB_ZT3-B	KAT1	2	27.95		phyAB_ZT3-B	PP2A	2	23.27
phyAB_ZT3-C	KAT1	3	28.03		phyAB_ZT3-C	PP2A	3	23.81
phyAB_ZT3-C	KAT1	3	28.32		phyAB_ZT3-C	PP2A	3	23.8
phyAB_ZT3-C	KAT1	3	28.05		phyAB_ZT3-C	PP2A	3	23.7
