# Supplementary material for: PIF transcriptional regulators are required for rhythmic stomatal movements
Source: Nat Commun. 2024 May 29;15:4540. doi: 10.1038/s41467-024-48669-4 (PMC11137129; doi:10.1038/s41467-024-48669-4)
Supplement: Supplementary file 6 — Source Data Files [file 41467_2024_48669_MOESM6_ESM.zip › Figure 6a.xlsx]

## Sheet: STATISTICS
		kat1-1
		vs,
		Col-0
	Mann Whitney test		ZT0	ZT3	ZT6	ZT9
	P value		0.0026	<0,0001	0.3038	0.8727
	Exact or approximate P value?		Exact	Exact	Exact	Exact
	P value summary		**	****	ns	ns
	Significantly different (P < 0.05)?		Yes	Yes	No	No
	One- or two-tailed P value?		Two-tailed	Two-tailed	Two-tailed	Two-tailed
	Sum of ranks in column F,G		1930 , 1310	2195 , 1046	1513 , 1728	1637 , 1603
	Mann-Whitney U		490	225.5	692.5	783
		kat1-2
		vs,
		Col-0
	Mann Whitney test		ZT0	ZT3	ZT6	ZT9
	P value		0.0026	<0,0001	0.3366	0.9599
	Exact or approximate P value?		Exact	Exact	Exact	Exact
	P value summary		**	****	ns	ns
	Significantly different (P < 0.05)?		Yes	Yes	No	No
	One- or two-tailed P value?		Two-tailed	Two-tailed	Two-tailed	Two-tailed
	Sum of ranks in column F,G		1930 , 1310	2193 , 1048	1520 , 1721	1626 , 1615
	Mann-Whitney U		490	227.5	699.5	794.5

## Sheet: SD ZT0
Col-0 (n=40)	Area	kat1-1 (n=40)	Area	kat1-2 (n=40)	Area
1	14.901	1	16.727	1	9.764
2	19.062	2	23.18	2	27.128
3	45.681	3	18.468	3	36.511
4	11.081	4	3.481	4	8.746
5	8.279	5	8.406	5	6.75
6	14.349	6	8.236	6	5.519
7	18.51	7	4.203	7	11.93
8	10.104	8	14.307	8	11.378
9	18.68	9	16.26	9	5.307
10	27.383	10	9.213	10	5.561
11	32.944	11	9.552	11	10.741
12	12.566	12	17.788	12	12.397
13	44.449	13	12.354	13	5.986
14	16.133	14	14.222	14	21.609
15	18.425	15	13.203	15	12.609
16	6.241	16	13.713	16	8.788
17	40.968	17	17.873	17	11.208
18	6.835	18	5.052	18	5.434
19	16.175	19	16.09	19	12.354
20	17.873	20	7.981	20	3.821
21	11.675	21	9.425	21	12.439
22	21.27	22	7.387	22	9
23	18.51	23	20.76	23	6.793
24	34.473	24	11.081	24	23.01
25	33.793	25	47.634	25	12.057
26	23.902	26	16.387	26	8.83
27	10.783	27	8.533	27	20.76
28	5.944	28	12.312	28	32.902
29	8.83	29	5.094	29	26.237
30	28.402	30	20.081	30	8.788
31	13.415	31	7.26	31	18.001
32	18.001	32	15.114	32	16.005
33	25.939	33	12.269	33	15.708
34	10.868	34	12.269	34	7.854
35	12.694	35	12.312	35	12.482
36	14.816	36	0.467	36	15.283
37	26.491	37	14.137	37	7.514
38	16.557	38	21.354	38	19.699
39	19.189	39	9.213	39	9.849
40	8.703	40	7.005	40	14.689

## Sheet: SD ZT3
Col-0 (n=40)	Area	kat1-1 (n=40)	Area	kat1-2 (n=40)	Area
1	22.798	1	5.986	1	20.463
2	45.723	2	9.934	2	12.269
3	16.09	3	4.373	3	3.863
4	55.445	4	31.034	4	3.948
5	43.133	5	10.062	5	23.477
6	30.44	6	9.934	6	5.689
7	13.67	7	12.312	7	18.595
8	33.793	8	12.524	8	10.656
9	38.846	9	11.887	9	13.84
10	24.623	10	8.363	10	18.892
11	29.76	11	11.548	11	6.75
12	47.209	12	3.651	12	7.727
13	75.611	13	15.368	13	8.618
14	34.643	14	7.345	14	8.618
15	50.733	15	10.444	15	6.326
16	6.241	16	16.175	16	10.953
17	38.761	17	22.034	17	28.19
18	36.638	18	8.491	18	14.689
19	45.85	19	33.581	19	35.831
20	38.761	20	11.123	20	15.538
21	26.152	21	28.572	21	13.118
22	17.151	22	7.812	22	12.312
23	67.247	23	23.137	23	8.788
24	54.384	24	13.882	24	9.977
25	14.18	25	5.137	25	17.151
26	3.227	26	6.878	26	5.222
27	33.581	27	25.133	27	10.316
28	59.436	28	10.656	28	6.453
29	24.241	29	9.213	29	3.184
30	17.236	30	8.363	30	26.322
31	43.176	31	35.152	31	26.619
32	20.59	32	30.864	32	10.868
33	27.595	33	10.401	33	33.369
34	33.326	34	20.251	34	20.251
35	9.51	35	7.217	35	21.524
36	36.893	36	13.331	36	29.888
37	36.893	37	15.071	37	19.147
38	64.063	38	22.67	38	8.873
39	34.133	39	6.283	39	4.797
40	22.798	40	18.34	40	12.566

## Sheet: SD ZT6
Col-0 (n=40)	Area	kat1-1 (n=40)	Area	kat1-2 (n=40)	Area
1	3.566	1	19.274	1	25.77
2	17.067	2	10.911	2	5.01
3	3.991	3	9.17	3	21.567
4	10.868	4	8.109	4	9.51
5	5.901	5	9.17	5	27.425
6	11.548	6	13.925	6	5.816
7	30.1	7	14.604	7	8.109
8	11.76	8	7.217	8	11.208
9	8.83	9	5.901	9	9.128
10	7.132	10	14.901	10	22.543
11	1.656	11	21.439	11	10.231
12	4.712	12	8.363	12	11.038
13	4.203	13	10.401	13	23.477
14	3.269	14	36.001	14	3.354
15	3.354	15	23.817	15	3.099
16	24.454	16	23.053	16	5.392
17	19.529	17	10.401	17	11.42
18	8.279	18	5.774	18	2.802
19	5.944	19	22.119	19	7.684
20	18.935	20	1.698	20	15.071
21	6.283	21	1.656	21	6.028
22	3.736	22	20.123	22	2.377
23	6.793	23	16.515	23	10.783
24	7.217	24	7.175	24	3.057
25	6.58	25	13.84	25	18.595
26	4.585	26	3.142	26	8.618
27	15.326	27	13.415	27	8.958
28	2.844	28	37.19	28	7.727
29	8.279	29	2.377	29	12.609
30	7.514	30	4.84	30	4.627
31	7.642	31	12.524	31	14.222
32	18.383	32	4.33	32	26.873
33	10.571	33	16.387	33	9.043
34	10.316	34	6.835	34	10.783
35	18.85	35	2.377	35	20.123
36	16.642	36	6.198	36	8.448
37	11.081	37	4.712	37	5.094
38	14.604	38	15.878	38	17.279
39	22.288	39	8.576	39	9.085
40	7.981	40	25.897	40	22.925

## Sheet: SD ZT9
Col-0 (n=40)	Area	kat1-1 (n=40)	Area	kat1-2 (n=40)	Area
1	5.561	1	10.953	1	38.081
2	6.793	2	10.656	2	3.778
3	5.901	3	12.609	3	2.505
4	1.826	4	10.147	4	3.821
5	10.953	5	4.033	5	1.401
6	6.878	6	13.67	6	20.42
7	1.656	7	14.859	7	2.929
8	48.355	8	7.302	8	4.373
9	5.307	9	14.434	9	6.071
10	2.123	10	8.703	10	5.731
11	25.26	11	6.283	11	4.67
12	3.906	12	6.878	12	18.637
13	4.543	13	4.543	13	2.675
14	9.17	14	7.769	14	3.609
15	2.717	15	4.458	15	17.364
16	6.241	16	3.948	16	4.543
17	15.199	17	8.406	17	10.698
18	1.656	18	7.472	18	9.849
19	3.396	19	7.26	19	7.896
20	5.901	20	3.142	20	11.505
21	5.349	21	30.185	21	17.321
22	11.93	22	1.443	22	8.066
23	4.076	23	6.58	23	7.217
24	4.161	24	5.816	24	6.835
25	11.548	25	8.83	25	3.948
26	3.184	26	12.397	26	4.076
27	18.68	27	7.047	27	3.778
28	3.609	28	5.689	28	5.944
29	12.057	29	3.566	29	32.392
30	20.76	30	4.033	30	4.925
31	6.028	31	7.047	31	9.892
32	46.827	32	7.472	32	17.151
33	10.656	33	5.859	33	4.797
34	9.382	34	10.062	34	6.283
35	6.156	35	5.434	35	6.368
36	3.014	36	8.279	36	16.217
37	14.647	37	4.67	37	12.269
38	14.647	38	1.953	38	7.812
39	17.449	39	6.708	39	10.062
40	16.387	40	2.887	40	4.712
