# Supplementary material for: PIF transcriptional regulators are required for rhythmic stomatal movements
Source: Nat Commun. 2024 May 29;15:4540. doi: 10.1038/s41467-024-48669-4 (PMC11137129; doi:10.1038/s41467-024-48669-4)
Supplement: Supplementary file 6 — Source Data Files [file 41467_2024_48669_MOESM6_ESM.zip › Supplementary Figure 9a.xlsx]

## Sheet: STATISTICS
	WT0 ABA		WT3 ABA
	vs,		vs,
	WT0 MOCK		WT3 MOCK
Mann Whitney test
P value	<0,0001		<0,0001
Exact or approximate P value?	Exact		Exact
P value summary	****		****
Significantly different (P < 0.05)?	Yes		Yes
One- or two-tailed P value?	Two-tailed		Two-tailed
Sum of ranks in column A,B	3133 , 2224		6640 , 3800
Mann-Whitney U	627.5		797

## Sheet: ABA Stomata
wt 0 mock (n=47)	Area		WT 0 ABA (n=56)	Area		WT 3 mock (n=67)	Area		wt3 ABA (n=77)	Area
1	22.186		1	8.942		1	39.353		1	7.213
2	9.954		2	16.787		2	27.585		2	6.58
3	8.52		3	10.46		3	35.05		3	13.539
4	15.058		4	7.55		4	28.597		4	7.508
5	27.374		5	7.761		5	38.129		5	13.666
6	15.016		6	13.877		6	27.374		6	10.545
7	15.733		7	6.917		7	28.217		7	11.557
8	21.469		8	11.219		8	26.572		8	9.068
9	28.26		9	3.079		9	13.075		9	14.13
10	24.042		10	12.78		10	8.436		10	10.418
11	21.595		11	8.731		11	16.956		11	21.848
12	16.112		12	6.791		12	19.824		12	8.604
13	13.16		13	10.081		13	40.618		13	9.701
14	21.469		14	5.188		14	14.594		14	14.13
15	6.411		15	7.55		15	10.629		15	14.341
16	20.203		16	9.87		16	13.413		16	11.979
17	18.221		17	7.17		17	34.165		17	13.455
18	13.961		18	4.049		18	20.288		18	7.887
19	18.305		19	7.086		19	27.079		19	10.587
20	25.012		20	7.592		20	12.274		20	7.93
21	8.857		21	11.683		21	22.059		21	12.147
22	20.794		22	13.244		22	17.293		22	18.98
23	16.028		23	9.785		23	17.968		23	11.304
24	17.124		24	23.451		24	28.681		24	17.968
25	13.075		25	20.625		25	31.929		25	19.318
26	16.703		26	12.021		26	17.293		26	9.743
27	10.84		27	8.857		27	36.695		27	8.478
28	12.738		28	8.773		28	30.368		28	11.051
29	4.344		29	18.221		29	9.743		29	28.428
30	20.583		30	17.673		30	18.052		30	10.081
31	8.942		31	14.467		31	16.914		31	8.309
32	13.118		32	14.298		32	23.536		32	4.935
33	38.467		33	3.416		33	19.149		33	15.437
34	8.689		34	11.81		34	26.783		34	16.492
35	12.991		35	6.074		35	27.964		35	22.819
36	23.283		36	10.123		36	22.523		36	5.652
37	27.5		37	19.95		37	12.654		37	12.696
38	17.293		38	10.165		38	12.147		38	10.376
39	14.13		39	33.658		39	50.783		39	18.305
40	5.188		40	11.135		40	20.921		40	27.627
41	11.641		41	21.427		41	31.465		41	11.599
42	14.805		42	7.845		42	28.133		42	20.119
43	20.541		43	8.309		43	31.423		43	8.942
44	23.493		44	11.641		44	45.047		44	14.552
45	28.85		45	15.479		45	26.151		45	17.42
46	22.523		46	11.557		46	33.363		46	11.641
47	13.328		47	10.798		47	53.229		47	22.481
			48	9.237		48	46.945		48	4.893
			49	9.279		49	13.455		49	5.104
			50	16.281		50	19.022		50	13.455
			51	14.847		51	13.792		51	23.831
			52	11.009		52	12.78		52	13.75
			53	9.195		53	8.604		53	7.339
			54	13.033		54	20.583		54	16.323
			55	5.947		55	21.975		55	12.738
			56	9.912		56	20.33		56	6.706
						57	14.003		57	8.436
						58	20.921		58	26.783
						59	32.224		59	9.448
						60	39.226		60	13.286
						61	17.841		61	9.701
						62	13.413		62	25.223
						63	30.664		63	17.124
						64	13.244		64	16.07
						65	31.465		65	3.754
						66	30.368		66	6.285
						67	20.161		67	13.961
									68	4.049
									69	14.931
									70	10.545
									71	7.676
									72	6.875
									73	11.81
									74	7.466
									75	21.595
									76	9.448
									77	6.58
