# Supplementary material for: PIF transcriptional regulators are required for rhythmic stomatal movements
Source: Nat Commun. 2024 May 29;15:4540. doi: 10.1038/s41467-024-48669-4 (PMC11137129; doi:10.1038/s41467-024-48669-4)
Supplement: Supplementary file 6 — Source Data Files [file 41467_2024_48669_MOESM6_ESM.zip › Figure 3a.xlsx]

## Sheet: STATISTICS
	pifq R	pifq R	pifq R	pifq RB	pifq RB	pifq R
	vs,	vs,	vs,	vs,	vs,	vs,
	Col-0 R	Col-0 R	Col-0 R	Col-0 RB	Col-0 RB	Col-0 R
	ZT0	ZT1	ZT3	ZT4	ZT5	ZT6
Mann Whitney test
P value	0.5192	0.4821	0.2104	0.0006	0.0005	0.385
Exact or approximate P value?	Exact	Exact	Exact	Exact	Exact	Exact
P value summary	ns	ns	ns	***	***	ns
Significantly different (P < 0.05)?	No	No	No	Yes	Yes	No
One- or two-tailed P value?	Two-tailed	Two-tailed	Two-tailed	Two-tailed	Two-tailed	Two-tailed
Sum of ranks in column A,B	4217 , 3659	4345 , 4434	7541 , 8035	8427 , 6624	5725 , 4716	4618 , 4562
Mann-Whitney U	1802	2019	3446	2619	1713	2077

## Sheet: ZT 0
Col-0 0h (n=69)	Area	pifq 0h (n=56)	Area
1	3.659	1	4.091
2	1.858	2	4.278
3	12.554	3	15.556
4	32.07	4	17.17
5	22.818	5	30.493
6	6.699	6	23.926
7	25.164	7	35.86
8	27.134	8	22.65
9	4.71	9	32.332
10	24.245	10	4.26
11	12.104	11	15.725
12	7.112	12	14.674
13	26.534	13	4.935
14	14.674	14	3.64
15	4.203	15	5.142
16	9.814	16	18.127
17	8.163	17	5.217
18	31.657	18	4.185
19	6.474	19	0.863
20	16.664	20	16.138
21	7.975	21	7.412
22	10.978	22	8.257
23	3.49	23	14.262
24	5.104	24	28.823
25	2.796	25	24.657
26	15.988	26	8.332
27	3.809	27	12.948
28	17.508	28	17.564
29	18.559	29	25.69
30	11.803	30	31.3
31	24.019	31	18.934
32	11.315	32	17.996
33	23.494	33	29.968
34	8.632	34	20.379
35	14.468	35	17.921
36	34.547	36	15.068
37	8.557	37	24.226
38	40.402	38	11.109
39	15.237	39	13.305
40	6.099	40	19.835
41	8.913	41	33.064
42	12.817	42	15.2
43	16.063	43	17.076
44	15.725	44	3.321
45	14.111	45	14.562
46	8.576	46	8.275
47	17.001	47	12.366
48	2.608	48	22.18
49	19.572	49	20.529
50	23.569	50	12.329
51	10.208	51	38.225
52	25.408	52	30.719
53	12.516	53	11.785
54	9.082	54	10.302
55	20.679	55	20.829
56	26.553	56	11.559
57	11.653
58	17.827
59	23.888
60	15.857
61	29.762
62	17.17
63	17.771
64	12.179
65	18.259
66	20.792
67	17.414
68	17.452
69	20.304
	15.4611
	8.5372

## Sheet: ZT1
Col-0 1h RED (n=63)	Area	pifq 1h RED (n=69)	Area
1	9.183	1	8.825
2	27.397	2	20.153
3	32.534	3	5.081
4	37.37	4	2.71
5	24.989	5	26.814
6	6.134	6	14.489
7	39.214	7	21.301
8	26.72	8	20.774
9	38.65	9	38.142
10	18.836	10	7.771
11	10.481	11	22.881
12	24.349	12	28.15
13	25.196	13	5.683
14	20.548	14	39.195
15	21.94	15	24.631
16	21.752	16	29.505
17	29.994	17	23.521
18	20.698	18	7.15
19	22.411	19	29.316
20	17.857	20	8.712
21	29.373	21	28.94
22	15.806	22	6.285
23	20.962	23	10.933
24	41.284	24	7.658
25	25.929	25	35.018
26	6.718	26	7.451
27	22.994	27	22.467
28	20.435	28	22.448
29	24.085	29	8.016
30	30.22	30	8.881
31	35.507	31	24.236
32	34.66	32	7.621
33	18.629	33	10.462
34	29.975	34	15.223
35	27.153	35	14.32
36	23.653	36	34.961
37	2.634	37	27.567
38	24.932	38	13.435
39	18.666	39	12.908
40	28.865	40	7.301
41	20.416	41	17.97
42	21.865	42	20.002
43	39.948	43	37.822
44	13.078	44	27.096
45	11.817	45	38.687
46	7.339	46	15.881
47	3.236	47	48.604
48	40.795	48	35.789
49	4.986	49	22.938
50	4.046	50	33.964
51	14.131	51	22.561
52	18.741	52	25.497
53	21.771	53	23.521
54	17.274	54	12.795
55	24.631	55	12.946
56	7.47	56	5.156
57	17.951	57	19.193
58	12.08	58	33.287
59	5.269	59	17.33
60	18.741	60	8.129
61	19.551	61	14.771
62	11.892	62	9.277
63	11.271	63	13.642
		64	10.142
		65	10.236
		66	21.489
		67	33.494
		68	39.666
		69	30.577
	21.064
	10.037

## Sheet: ZT3
Col-0 3h RED (n=90)	Area	pifq 3h RED (n=86)	Area
1	26.419	1	12.588
2	26.513	2	17.612
3	24.33	3	12.306
4	5.532	4	9.258
5	16.483	5	25.929
6	2.503	6	41.98
7	15.223	7	18.478
8	6.398	8	23.634
9	9.653	9	11.403
10	9.239	10	23.013
11	23.728	11	40.381
12	43.749	12	14.338
13	7.075	13	16.051
14	3.481	14	7.32
15	35.131	15	9.164
16	11.986	16	18.121
17	30.747	17	21.451
18	11.478	18	37.163
19	15.392	19	27.51
20	4.874	20	21.809
21	35.884	21	21.376
22	6.285	22	3.312
23	22.768	23	21.47
24	8.693	24	16.465
25	17.387	25	5.4
26	2.898	26	13.661
27	15.919	27	21.037
28	37.05	28	4.253
29	14.094	29	5.57
30	17.801	30	15.317
31	1.976	31	6.755
32	26.268	32	7.941
33	8.298	33	3.142
34	12.062	34	6.906
35	5.344	35	40.117
36	13.059	36	28.808
37	20.454	37	28.263
38	46.854	38	29.806
39	42.883	39	5.589
40	23.314	40	9.879
41	13.51	41	7.489
42	5.043	42	17.763
43	5.043	43	7.188
44	9.916	44	25.515
45	22.768	45	18.497
46	10.293	46	5.551
47	20.642	47	17.725
48	31.066	48	9.051
49	7.207	49	5.551
50	3.349	50	15.768
51	45.969	51	34.152
52	14.376	52	5.72
53	6.285	53	34.134
54	7.395	54	7.019
55	24.706	55	11.008
56	28.037	56	8.336
57	13.492	57	12.381
58	5.758	58	4.572
59	33.607	59	49.733
60	4.365	60	10.895
61	6.304	61	33.268
62	22.185	62	22.637
63	0.000978	63	22.825
64	24.179	64	7.828
65	25.327	65	17.612
66	27.247	66	12.25
67	7.546	67	6.285
68	32.083	68	17.669
69	1.788	69	3.274
70	4.441	70	28.056
71	24.424	71	23.182
72	14.997	72	19.024
73	5.833	73	15.618
74	30.859	74	36.316
75	13.021	75	42.733
76	2.992	76	9.239
77	9.013	77	6.548
78	5.551	78	38.631
79	10.443	79	7.527
80	5.419	80	19.438
81	12.4	81	34.397
82	12.795	82	9.239
83	24.161	83	19.193
84	7.771	84	12.833
85	29.693	85	25.854
86	1.731	86	33.494
87	2.39
88	9.465
89	26.268
90	31.142
	16.1502
	11.632

## Sheet: ZT4
Col-0 1h R+B (n=82)	Area	pifq 1h R+B (n=89)	Area
1	36.034	1	34.378
2	6.661	2	34.679
3	39.779	3	6.341
4	38.819	4	10.142
5	28.451	5	4.742
6	9.992	6	27.905
7	34.867	7	19.212
8	12.269	8	7.865
9	32.854	9	19.701
10	4.629	10	27.868
11	2.371	11	27.736
12	50.335	12	5.118
13	30.841	13	20.435
14	6.304	14	7.734
15	13.887	15	18.233
16	43.956	16	35.281
17	19.438	17	8.562
18	39.553	18	11.817
19	27.585	19	7.376
20	14	20	3.124
21	48.566	21	25.986
22	62.208	22	20.077
23	6.492	23	7.376
24	52.405	24	23.069
25	43.429	25	11.177
26	32.967	26	12.758
27	7.771	27	17.123
28	9.333	28	14.583
29	38.405	29	15.9
30	34.284	30	12.118
31	27.529	31	28.47
32	51.144	32	5.965
33	41.811	33	39.891
34	2.089	34	13.303
35	34.754	35	27.999
36	30.069	36	4.667
37	35.375	37	10.029
38	11.027	38	13.793
39	16.314	39	11.685
40	42.865	40	18.309
41	39.365	41	34.002
42	28.601	42	14.414
43	13.962	43	15.016
44	29.806	44	10.368
45	34.754	45	17.048
46	7.207	46	20.341
47	6.247	47	17.481
48	23.803	48	28.733
49	2.653	49	16.088
50	1.261	50	9.183
51	33.607	51	29.674
52	7.941	52	33.55
53	13.567	53	24.123
54	17.801	54	20.341
55	5.927	55	23.333
56	14.545	56	27.077
57	9.597	57	7.959
58	10.029	58	30.954
59	32.026	59	7.922
60	28.376	60	6.134
61	33.569	61	5.231
62	5.118	62	13.398
63	23.013	63	20.397
64	13.398	64	10.086
65	30.878	65	22.975
66	31.838	66	20.322
67	16.314	67	3.538
68	30.427	68	8.637
69	29.467	69	8.411
70	5.062	70	12.814
71	2.521	71	27.924
72	49.977	72	20.962
73	31.161	73	24.669
74	39.477	74	25.986
75	52.216	75	27.849
76	29.185	76	25.346
77	5.024	77	22.147
78	25.139	78	18.591
79	24.838	79	6.266
80	31.763	80	4.234
81	29.712	81	28.583
82	8.091	82	7.301
		83	2.71
		84	12.325
		85	6.228
		86	8.223
		87	10.65
		88	18.534
		89	13.887
	24.7649
	15.1621

## Sheet: ZT5
Col-0 2h R+B (n=67)	Area	pifq 2h R+B (n=77)	Area
1	2.07	1	19.758
2	3.293	2	4.742
3	30.972	3	15.844
4	51.52	4	7.075
5	68.305	5	13.134
6	43.222	6	3.368
7	35.112	7	6.473
8	2.032	8	13.943
9	49.996	9	38.913
10	43.504	10	32.986
11	7.602	11	10.97
12	8.938	12	13.209
13	38.988	13	2.371
14	22.373	14	4.478
15	40.023	15	1.392
16	40.926	16	24.575
17	31.273	17	12.269
18	56.921	18	8.505
19	4.215	19	27.002
20	52.781	20	10.782
21	8.769	21	7.075
22	49.036	22	6.04
23	74.176	23	45.725
24	29.448	24	38.593
25	53.552	25	30.822
26	41.209	26	36.448
27	7.658	27	28.808
28	33.193	28	2.446
29	54.7	29	34.548
30	37.125	30	12.099
31	13.906	31	33.136
32	59.404	32	32.892
33	52.329	33	6.134
34	5.231	34	34.303
35	21.018	35	15.072
36	27.698	36	24.669
37	23.107	37	39.496
38	19.701	38	10.18
39	32.44	39	11.497
40	30.37	40	30.05
41	14.395	41	16.408
42	9.954	42	22.486
43	36.185	43	5.701
44	29.298	44	3.124
45	35.451	45	20.096
46	9.088	46	1.374
47	8.806	47	17.932
48	3.933	48	2.427
49	34.002	49	13.906
50	48.491	50	16.502
51	2.616	51	20.096
52	63.864	52	21.376
53	28.075	53	36.937
54	5.551	54	6.925
55	13.096	55	2.371
56	16.295	56	39.026
57	12.777	57	19.475
58	50.034	58	19.4
59	16.352	59	37.013
60	36.711	60	4.215
61	64.955	61	10.744
62	38.424	62	13.492
63	29.58	63	20.115
64	64.541	64	10.65
65	10.594	65	3.933
66	7.433	66	9.559
67	57.146	67	58.765
	0	68	30.897
	0	69	38.499
	0	70	24.424
	0	71	11.779
	0	72	35.658
	0	73	15.938
	0	74	30.445
	0	75	30.257
	0	76	18.478
	0	77	9.785
	0
	26.3562
	21.2631

## Sheet: ZT6
Col-0 3h R+B	Area	pifq 3h R+B	Area		Col-0 6h RED (n=65)	Area	pifq 6h RED (n=70)	Area
1	22.655	1	14.884		1	17.518	1	14.094
2	19.344	2	13.699		2	9.145	2	10.895
3	28.639	3	2.954		3	32.91	3	3.519
4	26.193	4	31.462		4	5.626	4	3.142
5	19.569	5	5.363		5	14.244	5	14.508
6	2.86	6	10.368		6	3.274	6	18.139
7	18.666	7	17.744		7	14.508	7	6.097
8	8.223	8	23.22		8	7.865	8	6.83
9	21.489	9	10.631		9	15.637	9	20.868
10	12.494	10	2.032		10	2.86	10	10.029
11	17.951	11	9.126		11	17.895	11	12.57
12	35.394	12	2.333		12	26.005	12	20.792
13	12.156	13	3.368		13	13.115	13	9.427
14	6.605	14	22.674		14	31.048	14	8.524
15	27.642	15	34.171		15	12.494	15	12.024
16	14.545	16	38.969		16	15.242	16	3.443
17	10.33	17	32.29		17	4.61	17	29.373
18	23.464	18	37.125		18	2.559	18	8.411
19	9.465	19	4.798		19	10.161	19	6.812
20	14.451	20	10.669		20	4.704	20	39.045
21	27.115	21	27.98		21	30.088	21	52.179
22	64.899	22	29.053		22	10.123	22	13.699
23	71.899	23	44.52		23	32.967	23	10.368
24	20.096	24	4.685		24	7.922	24	9.785
25	14.922	25	66.178		25	15.618	25	4.93
26	33.607	26	48.321		26	8.054	26	21.432
27	10.707	27	29.222		27	27.755	27	15.938
28	42.545	28	7.715		28	24.876	28	9.484
29	59.574	29	17.819		29	33.531	29	19.682
30	61.794	30	19.118		30	19.965	30	4.328
31	17.744	31	13.096		31	8.016	31	24.161
32	19.965	32	9.973		32	39.779	32	19.776
33	63.713	33	4.949		33	28.319	33	8.806
34	42.018	34	35.771		34	5.645	34	4.535
35	48.98	35	35.564		35	6.285	35	27.698
36	58.219	36	33.663		36	11.892	36	21.903
37	55.98	37	22.335		37	15.863	37	5.758
38	40.738	38	53.741		38	7.489	38	14.865
39	58.689	39	50.109		39	8.806	39	15.693
40	12.306	40	45.028		40	47.174	40	12.588
41	52.536	41	8.449		41	8.336	41	24.443
42	51.219	42	9.427		42	33.607	42	33.72
43	8.129	43	12.626		43	14.169	43	19.268
44	4.064	44	13.134		44	10.895	44	27.472
45	77.958	45	11.704		45	14.828	45	12.118
46	13.51	46	27.153		46	13.002	46	19.099
47	46.741	47	15.336		47	5.344	47	8.675
48	74.947	48	29.881		48	5.683	48	4.742
49	46.101	49	17.405		49	16.22	49	17.725
50	20.059	50	23.163		50	9.709	50	5.72
51	29.636	51	9.145		51	7.169	51	34.773
52	47.832	52	44.803		52	4.008	52	12.137
53	26.494	53	95.137		53	7.075	53	13.943
54	39.628	54	89.191		54	25.045	54	28.978
55	7	55	8.11		55	17.274	55	22.731
56	38.33	56	11.083		56	15.768	56	9.164
57	29.185	57	7.395		57	36.674	57	18.629
58	11.798				58	34.491	58	23.069
59	35.432				59	6.228	59	8.976
60	22.787				60	38.386	60	11.177
61	21.79				61	25.929	61	3.161
62	46.101				62	11.61	62	10.18
63	28.338				63	31.913	63	11.346
64	41.133				64	18.252	64	6.003
65	16.521				65	28.921	65	6.04
66	14.884						66	8.543
67	10.989						67	22.467
68	29.806						68	7.865
69	16.954						69	9.691
70	13.341						70	6.943
71	5.814
72	37.314
73	22.034
74	13.416
75	37.389
76	22.373
77	19.024
78	54.7
	29.6532					16.8019
	18.7245					11.0946
