# Supplementary material for: PIF transcriptional regulators are required for rhythmic stomatal movements
Source: Nat Commun. 2024 May 29;15:4540. doi: 10.1038/s41467-024-48669-4 (PMC11137129; doi:10.1038/s41467-024-48669-4)
Supplement: Supplementary file 6 — Source Data Files [file 41467_2024_48669_MOESM6_ESM.zip › Supplementary Figure 14.xlsx]

## Sheet: STATISTICS
	prr5	prr5	prr5
	vs,	vs,	vs,
	WT	WT	WT
	ZT0	ZT3	ZT6
Unpaired t test
P value	0.0162	0.0264	0.4622
P value summary	*	*	ns
Significantly different (P < 0.05)?	Yes	Yes	No
One- or two-tailed P value?	Two-tailed	Two-tailed	Two-tailed
t, df	t=7,773, df=2	t=6,028, df=2	t=0,9021, df=2

## Sheet: PRR5
Sample	primer	Cq		Sample	primer	Cq
WT_ZT0-A	KAT1	24.92		WT_ZT0-A	PP2A	21.86
WT_ZT0-A	KAT1	24.25		WT_ZT0-A	PP2A	21.59
WT_ZT0-A	KAT1	24.6		WT_ZT0-A	PP2A	21.53
WT_ZT3-A	KAT1	25.47		WT_ZT3-A	PP2A	21.8
WT_ZT3-A	KAT1	25.55		WT_ZT3-A	PP2A	21.64
WT_ZT3-A	KAT1	25.51		WT_ZT3-A	PP2A	21.68
WT_ZT6-A	KAT1	25.8		WT_ZT6-A	PP2A	22.35
WT_ZT6-A	KAT1	25.53		WT_ZT6-A	PP2A	21.96
WT_ZT6-A	KAT1	25.2		WT_ZT6-A	PP2A	22.43
PRR5_ZT0_A	KAT1	23.28		PRR5_ZT0_A	PP2A	21.42
PRR5_ZT0_A	KAT1	23.24		PRR5_ZT0_A	PP2A	21.31
PRR5_ZT0_A	KAT1	23.22		PRR5_ZT0_A	PP2A	21.47
PRR5_ZT3_A	KAT1	24.33		PRR5_ZT3_A	PP2A	21.81
PRR5_ZT3_A	KAT1	24.26		PRR5_ZT3_A	PP2A	21.57
PRR5_ZT3_A	KAT1	24.55		PRR5_ZT3_A	PP2A	21.82
PRR5_ZT6_A	KAT1	25.16		PRR5_ZT6_A	PP2A	22.11
PRR5_ZT6_A	KAT1	25.22		PRR5_ZT6_A	PP2A	21.95
PRR5_ZT6_A	KAT1	25.11		PRR5_ZT6_A	PP2A	22.01
WT_ZT0-B	KAT1	24.72		WT_ZT0-B	PP2A	22.12
WT_ZT0-B	KAT1	24.45		WT_ZT0-B	PP2A	21.74
WT_ZT0-B	KAT1	24.32		WT_ZT0-B	PP2A	21.64
WT_ZT3-B	KAT1	25.34		WT_ZT3-B	PP2A	>
WT_ZT3-B	KAT1	25.32		WT_ZT3-B	PP2A	22.05
WT_ZT3-B	KAT1	25.25		WT_ZT3-B	PP2A	21.98
WT_ZT6-B	KAT1	24.12		WT_ZT6-B	PP2A	21.53
WT_ZT6-B	KAT1	24.74		WT_ZT6-B	PP2A	21.43
WT_ZT6-B	KAT1	24.81		WT_ZT6-B	PP2A	21.62
PRR5_ZT0-B	KAT1	23.91		PRR5_ZT0-B	PP2A	21.78
PRR5_ZT0-B	KAT1	23.83		PRR5_ZT0-B	PP2A	21.81
PRR5_ZT0-B	KAT1	23.86		PRR5_ZT0-B	PP2A	21.93
PRR5_ZT3-B	KAT1	24.44		PRR5_ZT3-B	PP2A	21.73
PRR5_ZT3-B	KAT1	24.47		PRR5_ZT3-B	PP2A	21.76
PRR5_ZT3-B	KAT1	24.53		PRR5_ZT3-B	PP2A	21.76
PRR5_ZT6_B	KAT1	24.91		PRR5_ZT6_B	PP2A	21.75
PRR5_ZT6_B	KAT1	24.47		PRR5_ZT6_B	PP2A	21.76
PRR5_ZT6_B	KAT1	24.78		PRR5_ZT6_B	PP2A	>
