# Supplementary material for: PIF transcriptional regulators are required for rhythmic stomatal movements
Source: Nat Commun. 2024 May 29;15:4540. doi: 10.1038/s41467-024-48669-4 (PMC11137129; doi:10.1038/s41467-024-48669-4)
Supplement: Supplementary file 6 — Source Data Files [file 41467_2024_48669_MOESM6_ESM.zip › Figure 6b.xlsx]

## Sheet: STATISTICS
		kat1ox
		vs,
		Col-0
	Mann Whitney test		ZT0	ZT3	ZT6	ZT9
	P value		0.0284	0.0994	<0,0001	0.5482
	Exact or approximate P value?		Exact	Exact	Exact	Exact
	P value summary		*	ns	****	ns
	Significantly different (P < 0.05)?		Yes	No	Yes	No
	One- or two-tailed P value?		Two-tailed	Two-tailed	Two-tailed	Two-tailed
	Sum of ranks in column F,G		3456 , 3804	7252 , 10140	5348 , 8182	6197 , 7664
	Mann-Whitney U		1376	3682	2188	3199

## Sheet: ZT0
Col-0 (n=64)	Area	KAT1OX (n=56)	Area
1	17.2	1	11.198
2	6.092	2	40.044
3	18.499	3	4.882
4	21.634	4	10.212
5	18.947	5	11.959
6	8.062	6	12.183
7	16.304	7	33.594
8	4.39	8	12.766
9	2.284	9	10.123
10	15.453	10	25.218
11	20.022	11	25.128
12	14.871	12	30.817
13	6.271	13	21.455
14	15.767	14	24.994
15	2.24	15	9.854
16	16.394	16	17.2
17	16.394	17	17.961
18	19.484	18	11.511
19	14.423	19	13.93
20	15.095	20	19.574
21	23.516	21	9.541
22	33.504	22	21.007
23	23.112	23	36.684
24	6.316	24	6.719
25	9.272	25	25.576
26	14.736	26	11.601
27	17.245	27	11.691
28	36.057	28	2.419
29	1.478	29	31.936
30	7.48	30	23.784
31	24.008	31	7.615
32	12.004	32	12.99
33	18.723	33	16.125
34	2.732	34	10.302
35	17.558	35	17.2
36	10.705	36	21.455
37	28.98	37	5.017
38	4.121	38	15.274
39	6.674	39	14.781
40	22.082	40	7.525
41	10.974	41	23.74
42	18.096	42	6.853
43	2.24	43	24.591
44	9.048	44	14.512
45	17.782	45	18.32
46	3.718	46	24.098
47	1.926	47	11.601
48	16.08	48	4.927
49	6.987	49	9.182
50	18.23	50	12.542
51	11.198	51	23.919
52	2.105	52	6.629
53	22.933	53	14.647
54	0.717	54	4.882
55	12.139	55	12.004
56	6.405	56	21.276
57	4.614
58	3.986
59	5.151
60	21.993
61	6.002
62	8.869
63	10.705
64	1.12

## Sheet: ZT3
Col-0 (n=84)	Area	KAT1OX (n=102)	Area
1	56.661	1	2.598
2	3.807	2	23.471
3	36.147	3	13.841
4	40.492	4	39.417
5	5.017	5	2.105
6	45.15	6	75.653
7	20.38	7	14.512
8	17.737	8	32.877
9	16.215	9	38.252
10	6.54	10	35.878
11	17.514	11	38.969
12	33.146	12	27.368
13	46.897	13	32.34
14	29.383	14	4.166
15	48.285	15	24.098
16	27.368	16	23.919
17	8.824	17	24.994
18	31.578	18	5.912
19	89.18	19	27.547
20	56.661	20	7.659
21	15.498	21	15.946
22	19.081	22	18.051
23	10.526	23	41.432
24	5.106	24	13.527
25	44.478	25	29.966
26	8.555	26	23.56
27	49.853	27	32.071
28	1.075	28	36.998
29	22.441	29	17.827
30	16.215	30	29.562
31	25.845	31	34.937
32	25.576	32	20.962
33	4.076	33	38.521
34	8.286	34	22.037
35	14.692	35	22.217
36	4.927	36	30.055
37	3.494	37	17.334
38	16.125	38	14.96
39	16.573	39	55.228
40	14.647	40	32.967
41	41.701	41	42.821
42	11.691	42	32.34
43	43.761	43	19.708
44	44.03	44	35.251
45	25.397	45	40.268
46	28.263	46	4.658
47	47.703	47	28.801
48	40.76	48	20.828
49	14.109	49	62.395
50	25.397	50	50.614
51	27.502	51	3.449
52	11.422	52	44.702
53	4.479	53	14.871
54	45.463	54	7.032
55	4.614	55	52.63
56	4.031	56	4.166
57	82.864	57	72.249
58	46.135	58	84.88
59	7.839	59	10.481
60	71.98	60	59.035
61	4.793	61	74.533
62	32.787	62	9.361
63	60.066	63	20.515
64	68.352	64	38.297
65	26.741	65	48.106
66	43.761	66	44.209
67	64.455	67	4.121
68	23.381	68	70.368
69	77.086	69	41.119
70	4.793	70	45.374
71	22.709	71	58.319
72	30.145	72	15.901
73	53.123	73	59.528
74	47.479	74	29.876
75	11.198	75	9.809
76	32.071	76	37.894
77	36.416	77	5.017
78	16.304	78	28.622
79	2.464	79	33.101
80	32.698	80	26.92
81	1.568	81	13.303
82	7.391	82	50.57
83	35.43	83	7.615
84	8.242	84	5.196
		85	24.098
		86	56.93
		87	58.274
		88	33.37
		89	89.628
		90	32.608
		91	30.682
		92	44.926
		93	26.427
		94	57.468
		95	16.17
		96	39.327
		97	28.577
		98	41.746
		99	9.585
		100	63.111
		101	57.288
		102	48.644

## Sheet: ZT6
Col-0 (n=79)	Area	KAT1OX (n=85)	Area
1	9.899	1	32.832
2	18.185	2	12.497
3	11.287	3	6.629
4	17.11	4	44.836
5	20.067	5	25.531
6	10.75	6	16.439
7	25.083	7	28.263
8	15.677	8	13.661
9	20.604	9	24.143
10	22.037	10	28.935
11	12.362	11	34.176
12	21.007	12	31.668
13	10.705	13	0.806
14	15.543	14	4.031
15	11.422	15	44.075
16	15.498	16	6.136
17	9.496	17	25.89
18	14.916	18	3.942
19	4.031	19	35.296
20	7.973	20	34.176
21	14.781	21	30.1
22	5.151	22	15.095
23	24.68	23	25.218
24	13.079	24	29.294
25	20.156	25	6.092
26	13.079	26	6.181
27	28.084	27	18.589
28	20.067	28	27.726
29	10.392	29	17.469
30	16.842	30	51.734
31	15.543	31	26.472
32	8.286	32	36.505
33	27.278	33	3.359
34	10.212	34	37.356
35	39.193	35	25.442
36	18.096	36	3.27
37	5.375	37	24.187
38	13.214	38	3.404
39	28.308	39	48.061
40	47.166	40	35.968
41	26.382	41	21.231
42	13.796	42	7.615
43	19.171	43	6.674
44	59.618	44	22.396
45	23.829	45	6.181
46	3.852	46	12.81
47	12.81	47	12.094
48	13.348	48	3.897
49	4.39	49	9.72
50	13.796	50	28.308
51	16.483	51	8.869
52	9.675	52	11.78
53	8.779	53	11.198
54	6.405	54	21.903
55	23.74	55	16.08
56	3.18	56	14.736
57	8.062	57	17.29
58	5.017	58	27.726
59	14.557	59	24.367
60	10.75	60	19.26
61	13.214	61	27.278
62	10.929	62	23.963
63	10.929	63	32.832
64	9.854	64	25.307
65	2.508	65	26.113
66	15.632	66	14.736
67	6.764	67	22.575
68	7.301	68	28.04
69	4.3	69	9.227
70	4.614	70	7.57
71	4.255	71	16.931
72	4.479	72	7.749
73	9.003	73	27.144
74	17.737	74	4.569
75	1.12	75	12.273
76	18.992	76	27.009
77	3.762	77	27.995
78	8.242	78	49.539
79	2.777	79	13.975
		80	31.802
		81	26.203
		82	28.801
		83	63.738
		84	5.778
		85	25.262

## Sheet: ZT9
Col-0 (n=72)	Area	KAT1OX (n=94)	Area
1	2.329	1	9.361
2	13.303	2	6.629
3	9.899	3	6.808
4	3.18	4	10.212
5	1.926	5	10.392
6	3.135	6	10.75
7	7.032	7	11.87
8	11.87	8	14.96
9	23.336	9	12.407
10	19.44	10	14.647
11	19.171	11	11.064
12	10.347	12	9.317
13	52.988	13	11.377
14	4.882	14	8.69
15	9.765	15	8.958
16	6.092	16	20.38
17	16.976	17	16.08
18	13.617	18	9.182
19	15.14	19	19.887
20	33.146	20	28.398
21	19.036	21	5.465
22	1.433	22	14.781
23	15.14	23	16.976
24	9.317	24	12.855
25	18.185	25	8.914
26	29.742	26	21.903
27	8.018	27	19.529
28	17.827	28	0.537
29	31.22	29	11.646
30	4.255	30	6.898
31	46.673	31	3.986
32	21.5	32	37.087
33	11.198	33	1.075
34	10.616	34	34.131
35	25.307	35	10.302
36	11.287	36	15.319
37	10.392	37	9.72
38	14.244	38	21.948
39	7.391	39	5.957
40	6.36	40	8.645
41	9.72	41	6.092
42	26.83	42	22.127
43	4.479	43	18.409
44	50.032	44	14.423
45	35.43	45	24.77
46	12.9	46	7.749
47	4.076	47	14.02
48	13.706	48	15.677
49	11.915	49	6.629
50	15.901	50	5.957
51	25.755	51	14.109
52	16.215	52	6.047
53	24.322	53	11.243
54	22.306	54	15.632
55	2.911	55	5.285
56	4.748	56	5.912
57	3.135	57	11.243
58	13.034	58	18.902
59	9.899	59	10.392
60	16.349	60	31.354
61	5.375	61	13.751
62	20.156	62	26.337
63	23.023	63	12.273
64	5.42	64	5.689
65	6.898	65	2.598
66	4.345	66	27.502
67	12.228	67	22.037
68	15.901	68	12.452
69	3.449	69	13.975
70	12.139	70	18.499
71	7.48	71	5.912
72	11.556	72	21.142
		73	12.139
		74	9.227
		75	3.135
		76	4.972
		77	12.631
		78	21.366
		79	10.84
		80	0.717
		81	12.9
		82	26.472
		83	10.212
		84	15.095
		85	7.973
		86	16.662
		87	6.629
		88	11.825
		89	5.017
		90	7.032
		91	4.793
		92	7.032
		93	10.75
		94	3.583
