# Supplementary material for: PIF transcriptional regulators are required for rhythmic stomatal movements
Source: Nat Commun. 2024 May 29;15:4540. doi: 10.1038/s41467-024-48669-4 (PMC11137129; doi:10.1038/s41467-024-48669-4)
Supplement: Supplementary file 6 — Source Data Files [file 41467_2024_48669_MOESM6_ESM.zip › Supplementary Figure 5a.xlsx]

## Sheet: phyAB stomata
col0 0 (n=83)	Area		phyAB 0 (n=57)	Area		col0 3 (n=70)	Area		phyAB 3 (n=97)	Area		Col0 6 (n=81)	Area		phyAB 6 (n=59)	Area		col0 9 (n=67)	Area		phyAB 9 (n=50)	Area
1	9.74		1	4.743		1	55.265		1	36.25		1	14.356		1	12.027		1	7.75		1	8.597
2	31.846		2	13.425		2	48.574		2	15.161		2	16.092		2	7.707		2	13.975		2	16.77
3	21.979		3	8.936		3	48.023		3	21.471		3	9.274		3	20.581		3	46.499		3	13.382
4	14.864		4	10.502		4	13.933		4	15.669		4	3.303		4	6.903		4	26.976		4	11.604
5	6.733		5	11.604		5	42.433		5	18.972		5	6.86		5	6.098		5	13.086		5	12.535
6	22.699		6	12.705		6	34.218		6	11.307		6	32.863		6	22.318		6	29.305		6	10.206
7	5.759		7	10.037		7	32.397		7	22.064		7	12.239		7	15.118		7	32.735		7	8.809
8	22.953		8	16.982		8	20.073		8	7.623		8	9.91		8	8.173		8	6.86		8	16.516
9	21.005		9	5.632		9	73.475		9	26.129		9	19.861		9	21.682		9	26.891		9	16.77
10	30.533		10	10.079		10	25.663		10	20.963		10	25.409		10	13.763		10	38.156		10	13.297
11	29.432		11	18.887		11	53.359		11	28.797		11	8.681		11	9.74		11	7.115		11	23.08
12	17.617		12	8.385		12	57.891		12	22.191		12	26.976		12	23.419		12	25.282		12	12.62
13	2.837		13	22.275		13	11.561		13	24.986		13	10.757		13	9.359		13	27.145		13	8.851
14	21.682		14	18.21		14	48.659		14	25.875		14	18.549		14	25.79		14	35.319		14	11.138
15	16.516		15	19.142		15	29.686		15	17.236		15	34.26		15	21.682		15	17.702		15	8.258
16	22.106		16	9.867		16	54.545		16	63.311		16	4.616		16	11.392		16	20.116		16	8.216
17	12.154		17	25.833		17	47.769		17	44.932		17	22.868		17	17.913		17	9.783		17	11.476
18	12.323		18	16.22		18	50.691		18	23.885		18	10.587		18	9.867		18	44.085		18	28.501
19	22.657		19	12.408		19	11.18		19	38.114		19	6.437		19	9.105		19	19.353		19	11.095
20	8.851		20	14.695		20	45.271		20	25.409		20	4.277		20	19.184		20	17.405		20	21.64
21	4.235		21	9.19		21	41.163		21	51.03		21	13.552		21	30.322		21	35.361		21	11.731
22	10.037		22	7.538		22	65.767		22	23.419		22	41.375		22	14.568		22	18.252		22	11.434
23	9.994		23	11.011		23	25.706		23	38.283		23	6.014		23	13.467		23	6.141		23	8.089
24	17.956		24	10.63		24	52.428		24	23.038		24	8.427		24	16.685		24	15.33		24	12.323
25	9.867		25	10.291		25	9.655		25	11.688		25	24.605		25	13.89		25	15.754		25	23.631
26	13.128		26	15.076		26	37.267		26	13.679		26	32.185		26	13.34		26	12.281		26	34.641
27	9.19		27	21.513		27	11.307		27	44.678		27	9.444		27	14.695		27	27.908		27	14.737
28	11.18		28	9.994		28	13.17		28	30.491		28	13.594		28	18.887		28	46.626		28	11.519
29	6.86		29	6.014		29	18.041		29	24.52		29	9.952		29	18.633		29	13.17		29	12.959
30	8.554		30	7.115		30	11.561		30	22.529		30	14.949		30	3.557		30	28.543		30	15.034
31	30.449		31	6.141		31	49.929		31	31.55		31	15.288		31	19.946		31	4.574		31	12.366
32	18.845		32	7.792		32	30.957		32	30.66		32	13.806		32	4.235		32	9.359		32	10.164
33	18.549		33	20.116		33	30.491		33	19.989		33	39.088		33	16.982		33	21.386		33	16.855
34	4.658		34	17.236		34	16.304		34	10.079		34	14.907		34	10.968		34	8.216		34	11.392
35	7.115		35	5.802		35	51.454		35	8.978		35	13.043		35	14.356		35	23.842		35	16.008
36	7.792		36	8.809		36	9.401		36	26.934		36	16.347		36	22.657		36	7.115		36	9.063
37	19.861		37	9.401		37	26.51		37	38.41		37	6.988		37	19.777		37	14.399		37	8.724
38	28.331		38	9.783		38	9.867		38	14.991		38	19.904		38	19.184		38	6.988		38	17.363
39	10.079		39	12.789		39	17.702		39	8.978		39	13.636		39	16.008		39	14.568		39	35.573
40	42.857		40	9.783		40	26.383		40	10.587		40	17.702		40	3.218		40	14.991		40	33.117
41	14.737		41	13.34		41	30.406		41	21.81		41	10.63		41	5.251		41	22.784		41	13.086
42	22.953		42	12.45		42	22.275		42	12.578		42	18.93		42	21.937		42	23.8		42	18.76
43	21.386		43	6.183		43	31.846		43	20.454		43	20.454		43	7.284		43	13.89		43	14.78
44	30.11		44	19.692		44	6.691		44	24.859		44	11.095		44	15.245		44	8.216		44	10.333
45	31.677		45	7.072		45	8.766		45	12.069		45	10.757		45	14.102		45	13.17		45	34.175
46	22.953		46	11.18		46	19.607		46	31.634		46	14.483		46	10.375		46	9.19		46	13.594
47	18.041		47	8.089		47	28.289		47	43.323		47	19.861		47	14.653		47	13.933		47	3.727
48	24.986		48	5.421		48	43.365		48	21.386		48	29.263		48	12.366		48	13.213		48	23.249
49	16.431		49	7.326		49	11.561		49	17.109		49	33.964		49	11.476		49	19.946		49	8.554
50	19.48		50	16.008		50	43.365		50	12.789		50	52.343		50	10.502		50	13.425		50	10.968
51	19.607		51	15.034		51	25.706		51	41.205		51	21.64		51	11.773		51	6.776
52	27.315		52	9.02		52	24.52		52	12.578		52	21.174		52	7.623		52	25.367
53	19.523		53	11.476		53	24.181		53	8.427		53	16.347		53	12.112		53	12.323
54	9.359		54	13.933		54	35.53		54	5.59		54	12.62		54	14.06		54	16.347
55	14.017		55	10.502		55	19.438		55	14.526		55	32.778		55	14.61		55	23.758
56	43.492		56	11.349		56	18.464		56	25.24		56	14.229		56	12.789		56	23.588
57	16.22		57	5.971		57	19.311		57	11.138		57	30.491		57	19.142		57	19.353
58	6.437					58	32.524		58	1.863		58	38.41		58	23.419		58	14.653
59	30.322					59	69.198		59	1.694		59	10.502		59	14.653		59	27.4
60	13.975					60	52.258		60	30.618		60	14.526					60	20.751
61	5.548					61	29.644		61	14.526		61	24.393					61	17.024
62	37.055					62	31.126		62	10.291		62	26.849					62	15.881
63	15.542					63	21.894		63	5.675		63	34.006					63	9.783
64	16.474					64	33.837		64	35.996		64	6.268					64	6.776
65	10.46					65	53.359		65	26.68		65	26.256					65	4.574
66	8.131					66	42.645		66	19.015		66	30.66					66	17.448
67	13.297					67	53.02		67	25.324		67	41.417					67	30.576
68	4.108					68	26.171		68	15.076		68	27.103
69	26.553					69	17.49		69	16.897		69	49.082
70	39.765					70	17.871		70	3.684		70	36.674
71	19.565								71	7.03		71	38.537
72	14.526								72	19.353		72	12.366
73	9.232								73	7.369		73	34.006
74	18.887								74	14.78		74	15.796
75	12.408								75	26.722		75	9.317
76	17.066								76	33.371		76	4.404
77	8.004								77	12.366		77	11.138
78	12.578								78	34.302		78	24.943
79	24.647								79	32.312		79	9.613
80	8.3								80	10.502		80	15.838
81	17.066								81	12.239		81	12.069
82	6.141								82	5.929
83	15.669								83	18.422
									84	12.154
									85	6.818
									86	19.48
									87	20.624
									88	17.659
									89	17.109
									90	7.157
									91	15.33
									92	22.148
									93	6.183
									94	29.686
									95	26.256
									96	16.22
									97	20.073
	col0 0			phyAB 0			col0 3			phyAB 3			Col0 6			phyAB 6			col0 9			phyAB 9
mean	17.2032			11.7656			32.2012			20.7268			19.3607			14.4164			18.7207			15.0262
sd	9.21047			4.81719			16.5632			11.4292			11.2492			5.85885			10.1031			7.42282
se	1.01098			0.638052			1.97969			1.16046			1.24991			0.762758			1.23429			1.04975

## Sheet: STATISTICS
	Col-0 vs phyAB
	ZT0	ZT3	ZT6	ZT9
Mann Whitney test
P value	0.0003	<0,0001	0.0288	0.0305
Exact or approximate P value?	Exact	Exact	Exact	Exact
P value summary	***	****	*	*
Significantly different (P < 0.05)?	Yes	Yes	Yes	Yes
One- or two-tailed P value?	Two-tailed	Two-tailed	Two-tailed	Two-tailed
Sum of ranks in column A,B	7220 , 3511	7792 , 7260	6726 , 4006	4763 , 2863
Mann-Whitney U	1681	2210	2053	1432
