# Supplementary material for: PIF transcriptional regulators are required for rhythmic stomatal movements
Source: Nat Commun. 2024 May 29;15:4540. doi: 10.1038/s41467-024-48669-4 (PMC11137129; doi:10.1038/s41467-024-48669-4)
Supplement: Supplementary file 6 — Source Data Files [file 41467_2024_48669_MOESM6_ESM.zip › Figure 1a_1b.xlsx]

## Sheet: STATISTICS 1a
	Col 0 vs aba2
		ZT0	ZT3	ZT6	ZT9	ZT12	ZT15	ZT18	ZT21	ZT24
Mann Whitney test
P value		<0,0001	0.2649	0.2221	0.0002	0.2026	0.0662	0.0182	<0,0001	<0,0001
Exact or approximate P value?		Exact	Exact	Exact	Exact	Exact	Exact	Exact	Exact	Exact
P value summary		****	ns	ns	***	ns	ns	*	****	****
Significantly different (P < 0.05)?		Yes	No	No	Yes	No	No	Yes	Yes	Yes
One- or two-tailed P value?		Two-tailed	Two-tailed	Two-tailed	Two-tailed	Two-tailed	Two-tailed	Two-tailed	Two-tailed	Two-tailed
Sum of ranks in column A,J		1072 , 2169	1737 , 1504	1493 , 1748	1235 , 2006	1487 , 1753	1429 , 1811	1376 , 1865	1139 , 2101	1144 , 2096
Mann-Whitney U		251.5	683.5	672.5	414.5	667	609	555.5	319	324
	Col 0 vs pifq
		ZT0	ZT3	ZT6	ZT9	ZT12	ZT15	ZT18	ZT21	ZT24
Mann Whitney test
P value		0.9866	<0,0001	0.5673	0.0039	0.0219	0.6407	0.9371	0.3588	0.0513
Exact or approximate P value?		Exact	Exact	Exact	Exact	Exact	Exact	Exact	Exact	Exact
P value summary		ns	****	ns	**	*	ns	ns	ns	ns
Significantly different (P < 0.05)?		No	Yes	No	Yes	Yes	No	No	No	No
One- or two-tailed P value?		Two-tailed	Two-tailed	Two-tailed	Two-tailed	Two-tailed	Two-tailed	Two-tailed	Two-tailed	Two-tailed
Sum of ranks in column A,J		1622 , 1618	2020 , 1220	1680 , 1560	1323 , 1918	1858 , 1383	1669 , 1571	1612 , 1629	1716 , 1524	1823 , 1418
Mann-Whitney U		798	400	740	502.5	562.5	751	791.5	704	597.5

## Sheet: STATISTICS 1b
		Col-0 vs aba2
Mann Whitney test			ZT0	ZT3	ZT6	ZT9	ZT12	ZT15	ZT18	ZT21	ZT24
P value	<0,0001		<0,0001	0.0004	0.4981	<0,0001	0.1449	0.0005	0.0008	<0,0001	0.0082
Exact or approximate P value?	Exact		Exact	Exact	Exact	Exact	Exact	Exact	Exact	Exact	Exact
P value summary	****		****	***	ns	****	ns	***	***	****	**
Significantly different (P < 0.05)?	Yes		Yes	Yes	No	Yes	No	Yes	Yes	Yes	Yes
One- or two-tailed P value?	Two-tailed		Two-tailed	Two-tailed	Two-tailed	Two-tailed	Two-tailed	Two-tailed	Two-tailed	Two-tailed	Two-tailed
Sum of ranks in column A,J	1067 , 2174		1067 , 2174	1979 , 1262	1691 , 1549	1141 , 2099	1468 , 1772	1264 , 1976	1277 , 1963	1217 , 2023	1347 , 1893
Mann-Whitney U	246.5		246.5	441.5	729	321	648	444	457	397	527
		Col-0 vs pifq
Mann Whitney test			0.4593	<0,0001	0.0018	0.0002	<0,0001	0.2817	0.9447	0.4141	<0,0001
P value	<0,0001		Exact	Exact	Exact	Exact	Exact	Exact	Exact	Exact	Exact
Exact or approximate P value?	Exact		ns	****	**	***	****	ns	ns	ns	****
P value summary	****		No	Yes	Yes	Yes	Yes	No	No	No	Yes
Significantly different (P < 0.05)?	Yes		Two-tailed	Two-tailed	Two-tailed	Two-tailed	Two-tailed	Two-tailed	Two-tailed	Two-tailed	Two-tailed
One- or two-tailed P value?	Two-tailed		1698 , 1543	2190 , 1050	1941 , 1300	1235 , 2006	2021 , 1220	1733 , 1508	1613 , 1628	1706 , 1535	2152 , 1089
Sum of ranks in column A,J	1067 , 2174		722.5	230	479.5	414.5	399.5	687.5	792.5	714.5	268.5
Mann-Whitney U	246.5

## Sheet: SD ZT0
	Col (n=40)	Area		Width		aba2 (n=40)	Area		Width		pifq (n=40)	Area		Width
	1	4.4512		1.7648		1	23.56		6.1952		1	30.2048		3.9344
	2	7.328		1.1728		2	45.8192		5.408		2	18.4928		4.0576
	3	25.272		3.3776		3	13.424		1.7648		3	8.6976		1.248
	4	7.3968		1.104		4	82.9408		10.7392		4	14.3136		4.0272
	5	4.6576		1.4848		5	17.1232		6.2592		5	16.3008		3.72
	6	16.5744		3.8544		6	21.5744		3.2672		6	16.848		1.7904
	7	13.1504		3.8608		7	38.696		4.5024		7	18.6288		3.5536
	8	23.0128		3.752		8	12.4656		4.2256		8	18.0816		2.5168
	9	15.8896		4.0464		9	31.368		4.7136		9	8.9728		1.56
	10	8.3552		1.4128		10	20.2736		3.7776		10	11.7808		2.2064
	11	20.3408		3.1248		11	32.6704		4.304		11	3.0128		1.1248
	12	15.136		4.656		12	21.5056		3.9856		12	16.3008		2.0352
	13	8.288		1.1504		13	45.2032		5.8944		13	15.2048		4.016
	14	10.5472		2.6048		14	34.9296		4.8256		14	6.0272		2.1424
	15	15.6848		3.408		15	55.408		5.7856		15	26.4368		4.304
	16	17.6704		4.3168		16	44.176		4.9936		16	1.712		1.5264
	17	6.0272		1.3648		17	32.3952		5.3984		17	33.08		2.8288
	18	5.6848		1.0064		18	24.5872		4.776		18	17.328		2.4304
	19	19.04		4.1984		19	31.984		5.8864		19	49.0384		6.2624
	20	20.4784		5.2752		20	20.4784		4.088		20	44.0384		4.0064
	21	15.8896		2.768		21	34.5184		3.792		21	21.0944		3.5328
	22	18.0816		3.904		22	64.5856		7.4352		22	18.3552		3.7536
	23	32.6016		3.3632		23	35.9568		5.1104		23	15.4784		2.3456
	24	10.2736		2.6576		24	27.2592		4.8752		24	10.136		2.4432
	25	18.6976		2.7616		25	49.2448		5.6272		25	15.2736		3.6304
	26	11.7808		1.3648		26	20.4096		4.1984		26	44.7232		4.3328
	27	9.3824		2.9696		27	25.6832		2.4496		27	19.4512		3.5424
	28	26.5056		3.0016		28	45.272		4.5584		28	12.3968		2.5184
	29	49.3808		6.5248		29	47.464		4.6352		29	12.6704		1.6544
	30	23.9024		2.5168		30	50.4768		6.5248		30	14.6576		3.0016
	31	17.5328		3.9856		31	11.9168		3.6544		31	5.4112		1.1264
	32	19.52		2.9616		32	40.5456		6.2144		32	20.5472		4.5984
	33	12.7392		3.0304		33	12.6704		3.9856		33	9.3824		1.9856
	34	42.464		5.0192		34	43.56		5.696		34	7.5344		2.0352
	35	19.52		4.656		35	28.7664		3.6144		35	21.848		2.4304
	36	10.7536		1.2864		36	31.984		5.3296		36	4.4512		1.2576
	37	6.9856		3.448		37	61.7088		6.5616		37	10.2048		2.0528
	38	23.9712		3.0432		38	8.4928		2.5824		38	15.6848		1.4352
	39	17.5328		3.0144		39	28.7664		4.9968		39	24.3824		3.888
	40	13.7664		3.0016		40	43.8336		5.4704		40	11.712		2.8192

## Sheet:  SD ZT3
	Col (n=40)	Area		Width		aba2 (n=40)	Area		Width		pifq (n=40)	Area		Width
	1	22.78		8.2912			66.1616		7.896		1	32.8752		2.504
	2	44.9296		6.5952			46.2992		5.0416		2	35.272		4.96
	3	52.86		10.9184			17.808		3.7776		3	21.0944		3.0112
	4	64.78		9.9648			38.2176		4.3728		4	12.944		3.608
	5	26.74		7.3504			27.6016		3.648		5	22.328		4.6944
	6	61.45		8.0544			17.4656		3.8544		6	11.1632		4.7776
	7	7.9456		2.8144			60.4768		6.9104		7	22.2592		2.8192
	8	40.58		10.6352			19.52		3.4896		8	28.9024		3.4848
	9	16.0944		3.1616			37.0528		4.688		9	12.6016		2.4224
	10	38.6288		5.5024			17.944		4.3936		10	46.0256		4.9856
	11	25.74		6.144			16.0944		4.448		11	29.8608		2.6944
	12	21.1632		2.8096			48.696		5.5936		12	33.6288		3.7008
	13	49.52		8.6896			58.4224		5.9632		13	6.096		1.5616
	14	56.8		5.9792			34.3136		4.6464		14	10.616		3.2592
	15	51.87		9.7488			48.8336		6.0032		15	13.0128		3.2176
	16	47.1888		5.968			25.9584		4.6672		16	66.0928		6.3536
	17	35.12		4.7664			79.2432		7.808		17	13.6976		1.704
	18	45.0656		6.1968			27.464		3.5888		18	31.0944		5.3488
	19	8.424		2.2064			37.464		4.5072		19	17.7392		3.5376
	20	42.41		6.944			35.8208		5.544		20	22.2592		2.5968
	21	50.47		8.0288			19.9312		2.7856		21	9.7248		2.3824
	22	8.1504		3.8064			24.4512		3.7536		22	11.1632		2.4896
	23	40.13		6.9872			18.0816		4.1952		23	13.0128		2.4272
	24	42.464		6.504			65.9552		6.9616		24	7.1232		3.0432
	25	42.3952		4.8784			21.9168		5.5024		25	29.5184		3.4256
	26	31.4368		5.9424			25.616		4.8112		26	21.848		3.9344
	27	43.56		6.5168			18.424		1.5696		27	61.6416		5.7808
	28	50.12		9.1568			27.8752		3.9344		28	13.9712		2.7248
	29	31.78		6.344			24.9984		3.8608		29	14.5888		2.576
	30	81.16		10.6816			27.85		2.048		30	24.3824		5.2976
	31	39.69		3.9488			23.0816		2.6224		31	28.9712		3.7584
	32	41.2992		6.2128			30.6832		4.3168		32	25.4096		4.656
	33	20.136		4.3328			29.7248		4.448		33	38.7648		4.1376
	34	20.4784		3.664			53.0112		7.8688		34	15.6848		2.928
	35	25.14		7.952			51.7776		6.5232		35	32.7376		3.9984
	36	32.3952		10.3424			35.4784		5.6496		36	12.8768		3.4
	37	28.0816		5.8512			55.8192		6.664		37	32.1216		3.136
	38	39.04		6.0176			29.656		2.3696		38	16.232		3.1072
	39	48.696		6.2304			19.1088		4.8032		39	42.3264		5.2
	40	19.52		2.4304			31.9168		4.2976		40	10.6848		2.8256

## Sheet:  SD ZT6
	Col (n=40)	Area		Width		aba2 (n=40)	Area		Width		pifq (n=40)	Area		Width
	1	36.7792		5.9264		1	33.4912		4.7392		1	11.096		1.3952
	2	14.9312		3.3776		2	79.448		6.6144		2	9.7936		1.2912
	3	37.2592		5.6176		3	20.0672		4.24		3	21.9856		2.9136
	4	20.136		4.3824		4	50.1344		6.344		4	17.328		3.5584
	5	19.3136		7.1648		5	13.0128		3.0112		5	14.3136		1.8496
	6	22.5328		5.112		6	24.4512		4.0064		6	13.0128		1.7264
	7	3.1504		1.8272		7	21.5056		3.376		7	14.6576		2.7248
	8	14.9312		3.2768		8	31.984		2.7328		8	29.656		2.4272
	9	18.3552		4.2192		9	23.1488		5.3088		9	23.6976		2.8192
	10	12.944		5.112		10	23.1488		2.8768		10	10.8896		2.0288
	11	10.2048		2.1312		11	22.328		5.5664		11	22.8752		4.544
	12	13.6976		1.9856		12	3.9728		1.0176		12	18.2176		3.0208
	13	14.8624		4.2128		13	19.8624		3.7584		13	17.6016		3.5536
	14	20.9584		3.0896		14	24.3824		5.2048		14	7.0544		2.6528
	15	12.5344		2.4496		15	22.7392		4.8784		15	28.56		3.6992
	16	45.272		8.6176		16	63.1472		5.632		16	10.9584		2.5408
	17	15.4096		3.4848		17	12.2592		3.9984		17	42.8064		3.7744
	18	47.7376		6.3248		18	15.8896		2.9024		18	13.4928		2.5408
	19	14.1088		2.7616		19	56.2992		6.1568		19	19.7248		3.0304
	20	25.136		4.9376		20	14.6576		3.8608		20	7.808		1.8992
	21	35.888		6.464		21	8.904		1.8512		21	12.192		3.4624
	22	18.3552		4.3936		22	11.1632		1.3248		22	3.904		1.1888
	23	39.9296		5.6544		23	18.2864		3.6144		23	11.5056		2.3376
	24	7.6016		0.8896		24	10.8896		2.1088		24	30.5472		4.1936
	25	13.7664		2.9616		25	13.6288		1.6064		25	23.1488		2.1232
	26	81.64		9.328		26	38.08		2.7792		26	6.096		1.1248
	27	3.7664		1.3424		27	41.1632		4.4144		27	16.9856		1.7968
	28	12.1232		4.592		28	29.3824		3.7008		28	14.2464		1.9856
	29	9.8624		3.888		29	33.2864		4.448		29	18.56		2.1728
	30	12.328		1.2336		30	47.6		4.8336		30	10.8896		1.0176
	31	17.7392		4.4144		31	24.2448		3.9488		31	3.6304		1.4384
	32	5		1.2192		32	3.3568		1.2912		32	15.4096		2.4304
	33	5.9584		1.0176		33	12.6704		2.0288		33	28.0816		2.5216
	34	22.8752		2.176		34	14.4512		1.5264		34	12.192		1.64
	35	10.6848		2.3824		35	5.0688		0.8272		35	58.4224		5.2992
	36	11.848		3.5584		36	25.8896		3.6032		36	13.2864		2.2512
	37	14.2464		2.3616		37	24.7248		3.9008		37	30.4784		4.1056
	38	36.6416		3.7536		38	12.328		1.2912		38	10.2048		3.208
	39	40.0672		4.536		39	11.5056		2.3872		39	23.0816		2.48
	40	26.5056		5.808		40	29.5872		3.9872		40	39.792		5.6064

## Sheet:  SD ZT9
	Col (n=40)	Area		Width		aba2 (n=40)	Area		Width		pifq (n=40)	Area		Width
	1	18.1504		1.4352		1	9.9312		2.768		1	20.3408		3.7824
	2	11.9856		3.32		2	16.0944		2.0736		2	27.944		2.0208
	3	19.9312		1.6544		3	41.5728		4.7744		3	19.74		5.1472
	4	6.712		1.6544		4	41.9152		4.4688		4	19.04		4.1872
	5	4.0416		1.728		5	11.232		3.0912		5	19.12		4.9024
	6	11.1632		1.5376		6	9.7936		2.184		6	17.85		3.4128
	7	6.3008		0.7072		7	29.9984		3.8496		7	21.03		4.2592
	8	5.2736		1.3248		8	16.232		4.4416		8	8.6976		2.3376
	9	4.7264		2.984		9	6.7808		2.3168		9	5.98		2.5472
	10	5.136		1.2528		10	11.3008		3.1408		10	14.8		2.9792
	11	7.6704		2.1232		11	12.192		2.5968		11	13.424		3.0432
	12	19.5888		3.7344		12	35.5456		5.7936		12	24.5872		2
	13	3.4928		1.3424		13	36.2304		5.544		13	28.2864		3.664
	14	3.6304		1.4848		14	5.6848		1.568		14	9.68		2.4432
	15	17.1232		2.1728		15	17.6704		2.9072		15	23.4928		4.9024
	16	11.9856		2.2176		16	28.6976		4.9792		16	20.8896		2.8288
	17	8.9728		2.176		17	12.6704		3.6144		17	10.6848		1.7904
	18	15		2.2336		18	12.3968		1.7824		18	15.752		1.1888
	19	10.4784		1.592		19	22.6704		4.8032		19	34.04		5.6288
	20	6.096		1.704		20	21.848		3.2848		20	3.6304		1.2928
	21	6.3008		2.3696		21	14.8624		2.6864		21	10.9		5.7904
	22	10.0688		2.576		22	8.5616		3.0112		22	7.6016		3.0512
	23	17.0544		1.6544		23	27.5328		5.3072		23	16.5056		2.096
	24	21.7792		2.5856		24	11.5056		3.9552		24	17.6704		3.8752
	25	21.0256		2.7248		25	4.6576		1.4384		25	14.78		4.656
	26	19.7936		2.32		26	14.3136		2.6944		26	18.424		2.2176
	27	18.2864		2.2752		27	14.8624		1.592		27	15.2048		3.7344
	28	11.848		3.1552		28	26.0944		3.4912		28	15.5472		2.1232
	29	7.6016		1.1728		29	22.328		3.6416		29	5.3424		1.136
	30	8.904		1.0464		30	15.8896		3.0432		30	13.2192		2.2752
	31	5.8896		0.9936		31	7.9456		1.2928		31	14.04		3.1104
	32	9.52		2.5184		32	26.232		4.616		32	12.6016		4.1952
	33	16.3696		1.704		33	12.328		1.2912		33	14.8624		2.9024
	34	13.2192		2.2176		34	49.0384		4.9568		34	13.6976		2.4608
	35	5.9584		1.872		35	28.424		7.6784		35	27.328		4.9152
	36	15.3424		2.5472		36	12.1232		2.7584		36	10.3424		1.1936
	37	11.232		3.1024		37	63.0784		4.8336		37	18.9712		3.9744
	38	21.3696		3.1104		38	20.8896		2.3696		38	10.2048		2.152
	39	8.6304		1.2576		39	25.5472		2.7392		39	17.87		3.1792
	40	19.52		3.0512		40	32.3952		3.752		40	15.4784		1.6544

## Sheet:  SD ZT12
	Col (n=40)	Area		Width		aba2 (n=40)	Area		Width		pifq (n=40)	Area		Width
	1	14.2256		3.08		1	2.9136		2.1104		1	10.4992		2.096
	2	28.248		5.1056		2	4.6736		2.6336		2	12.2608		2.0176
	3	19.6448		3.2944		3	15.512		3.512		3	13.8192		2.3744
	4	9.416		2.9552		4	15.512		3.2288		4	12.5312		2.16
	5	11.448		3.2624		5	7.8576		3.184		5	4.6064		1.472
	6	15.2416		4.6624		6	32.5152		6.2464		6	12.0576		1.6464
	7	29.5344		5.832		7	23.168		3.1456		7	11.9216		1.5632
	8	40.5088		3.776		8	18.696		4.0256		8	5.7584		1.144
	9	15.1056		2.7104		9	30.4832		4.6064		9	16.35		1.696
	10	27.976		3.8096		10	2.5056		2.0576		10	12.7344		3.2064
	11	8.3328		2.6016		11	8.8064		2.4144		11	9.9584		1.6464
	12	9.552		1.3744		12	21.2032		5.0528		12	7.9936		0.7024
	13	13.48		3.0496		13	30.4832		2.968		13	14.632		5.3008
	14	17.68		2.4752		14	24.7248		2.8864		14	9.8896		2.3872
	15	15.0384		2.6784		15	12.3968		2.6432		15	15.3088		3.8096
	16	12.0576		2.9632		16	44.6416		4.3248		16	15.3088		2.0848
	17	20.728		3.5184		17	17.816		4.2224		17	13.58		0.8352
	18	8.4672		2.5904		18	47.4176		5.6832		18	9.8224		1.632
	19	16.3248		2.3072		19	13.8192		3.6672		19	23.912		4.0896
	20	11.312		3.2144		20	14.0896		3.2928		20	15.54		0.9808
	21	8.1968		1.4304		21	36.512		6.1344		21	10.568		3.0928
	22	20.5936		2.944		22	9.2128		0.8352		22	9.6864		0.8864
	23	19.3744		3.9712		23	9.6192		1.3744		23	22.76		4.2928
	24	11.7184		4.5568		24	11.448		1.1872		24	5.9616		1.1296
	25	13.752		2.3072		25	19.5088		3.4096		25	23.2352		2.9648
	26	11.2448		2.3744		26	15.9184		3.3808		26	32.448		3.7504
	27	16.3936		3.68		27	8.4		2.4064		27	4.7424		1.5728
	28	32.1088		4.8704		28	20.5248		3.16		28	18.2896		2.9552
	29	26.8928		4.904		29	12.3968		1.6464		29	12.8032		2.6704
	30	16.4608		2.7216		30	18.0864		4.52		30	4.1328		1.1824
	31	14.4288		2.5184		31	18.1552		1.8272		31	12.8032		3.288
	32	34.2096		4.0384		32	32.5824		4.6096		32	7.4512		1.536
	33	9.7552		1.0976		33	16.7312		3.6368		33	19.712		1.7696
	34	16.2576		3.0128		34	40.4416		3.2736		34	16.3248		2.8032
	35	27.4352		3.4256		35	22.1504		4.8592		35	12.328		2.4688
	36	10.0256		2.8864		36	42.5408		4.8752		36	14.6992		1.8688
	37	19.3744		3.2624		37	20.4576		4.2768		37	12.0576		1.0112
	38	17.7472		2.4544		38	57.1056		11.3296		38	16.7312		2.872
	39	9.7552		2.2624		39	16.1904		3.5696		39	17.54		1.5712
	40	18.1552		2.2224		40	40.4416		4.72		40	6.9088		2.1952

## Sheet:  SD ZT15
	Col (n=40)	Area		Width		aba2 (n=40)	Area		Width		pifq (n=40)	Area		Width
		17.0704		2.024		1	40.0352		4.9104		1	7.7904		1.9408
	2	24.048		3.8896		2	22.4224		5.3184		2	9.8224		1.9168
	3	13.6832		1.8096		3	16.8		3.7568		3	20.5936		3.1616
	4	17.6128		4.9584		4	19.3744		5.1968		4	5.7584		2.208
	5	24.7248		3.8		5	20.728		5.808		5	51.008		5.448
	6	20.1184		3.0256		6	9.0768		1.944		6	6.9776		1.5408
	7	20.3216		3.4464		7	14.6992		2.672		7	7.9936		2.3072
	8	8.8064		1.6464		8	17.8832		4.8512		8	5.4192		1.9776
	9	7.5872		1.6496		9	16.2576		3.0976		9	8.0608		3.5344
	10	18.832		1.9776		10	23.5744		4.6256		10	3.7264		1.672
	11	20.7968		4.3888		11	32.5152		4.968		11	40.3056		5.2512
	12	18.1552		3.7328		12	8.1296		1.8		12	16.5968		2.5712
	13	18.832		2.2592		13	8.8064		2.6512		13	8.4		2.3568
	14	5.6224		1.7344		14	14.4288		4.6688		14	3.3872		1.2272
	15	12.1248		1.7184		15	8.4672		1.632		15	20.5248		3.3184
	16	22.1504		4.1328		16	11.1776		3.488		16	15.9872		3.9904
	17	7.7904		1.7872		17	28.7216		4.408		17	17.0032		3.4608
	18	10.6352		2.3744		18	6.2992		1.6464		18	37.392		3.1664
	19	17.1376		2.832		19	8.0608		2.6512		19	23.8448		3.1968
	20	13.0736		3.0896		20	12.0576		2.672		20	11.8544		1.5248
	21	41.7952		5.5536		21	6.2992		2.3152		21	20.6608		2.8528
	22	39.4256		5.728		22	15.9184		2.744		22	44.912		5.3744
	23	10.568		1.6464		23	35.1568		4.5248		23	32.312		3.0352
	24	18.4256		3.2272		24	17.1376		3.9344		24	11.1088		3.4448
	25	20.6608		3.0736		25	16.7312		2.9552		25	30.28		2.8624
	26	11.8544		2.7984		26	42.88		6.224		26	11.312		2.5024
	27	9.1456		3.1824		27	30.0768		5.2784		27	17.4768		3.4032
	28	7.8576		2.1104		28	49.112		6.1792		28	13.8192		1.9408
	29	32.0416		3.4096		29	27.5696		4.0752		29	22.4896		4.0656
	30	13.4128		2.4288		30	54.7344		6.9456		30	27.7728		2.1104
	31	15.9872		4.4672		31	34.8192		6.7264		31	20.728		2.6512
	32	11.1776		3.88		32	18.0864		3.1392		32	24.7936		4.4784
	33	17.2736		1.76		33	17.2064		4.2608		33	8.8736		1.0112
	34	18.4256		3.9904		34	33.3952		6.3056		34	31.16		4.3952
	35	21.88		2.2512		35	34.5472		6.9744		35	7.112		1.4272
	36	7.9936		2.4656		36	59.0016		6.3648		36	19.2384		3.7328
	37	25.8768		4.584		37	41.9984		6.1088		37	12.6		1.1664
	38	27.7728		2.8528		38	25.8768		3.6672		38	5.4864		1.5712
	39	14.3616		3.4576		39	25.064		4.1968		39	16.0544		2.2064
	40	30.2128		3.7456		40	47.824		4.8864		40	23.5744		2.4688

## Sheet:  SD ZT18
	Col (n=40)	Area		Width		aba2 (n=40)	Area		Width		pifq (n=40)	Area		Width
	---	9.0768		3.1648		1	42.88		4.1536		1	4.5392		1.1296
	2	23.2352		3.8416		2	30.8224		4.2		2	5.4192		1.1184
	3	38.2048		4.2384		3	27.1632		2.8528		3	1.4896		0.9936
	4	25.5376		2.024		4	18.1552		4.5248		4	12.6		2.3072
	5	8.7392		2.4368		5	49.7888		4.9376		5	18.0864		1.0864
	6	8.1968		2.0624		6	13.6832		4.3488		6	10.1616		1.9376
	7	7.5872		0.9808		7	17.816		3.9952		7	9.7552		1.12
	8	35.496		3.2		8	25.3344		3.2048		8	45.928		4.6144
	9	13.616		2.6384		9	13.0736		3.6		9	19.1024		3.7136
	10	21.9472		4.3456		10	37.392		6.2352		10	18.4256		2.584
	11	40.848		3.6352		11	19.3056		4.3696		11	14.496		3.3184
	12	24.6576		2.4656		12	8.7392		3.6224		12	25.7408		2.944
	13	23.7776		5.1184		13	29.4		3.8048		13	56.8336		6.1616
	14	16.528		2.56		14	14.632		2.9952		14	28.384		4.5824
	15	13.2768		1.7184		15	36.0384		5.0272		15	29.7376		3.84
	16	5.8256		1.7184		16	79.1888		6.6976		16	27.5024		2.56
	17	5.08		2.9968		17	21.2704		4.7504		17	7.5184		2.3456
	18	13.0064		4.968		18	43.896		5.2704		18	20.7968		3.3504
	19	31.296		4.32		19	7.6544		1.4928		19	22.9632		3.8832
	20	14.0224		2.1312		20	24.8608		4.2688		20	7.9936		1.9632
	21	39.832		6.808		21	28.3152		4.5248		21	2.6416		1.2272
	22	10.568		1.6208		22	5.4192		1.5376		22	10.7712		1.552
	23	25.1312		2.944		23	26.5536		4.3696		23	8.6704		1.3344
	24	12.328		2.1952		24	10.0256		2.7104		24	21.744		4.7136
	25	22.6928		5.1104		25	23.4384		3.6896		25	24.3872		4.0976
	26	7.5184		1.6496		26	47.3504		4.3728		26	17.3408		2.4064
	27	6.9776		1.6208		27	33.1248		3.4096		27	4.336		1.1664
	28	12.9392		2.9712		28	25.5376		4.6112		28	6.2992		1.472
	29	14.9712		1.8944		29	36.0384		3.8336		29	36.7824		4.2064
	30	19.9152		2.4464		30	27.8416		5.8672		30	14.496		1.9824
	31	5.6224		2.4464		31	8.8064		2.2624		31	6.9776		2.8416
	32	27.5024		3.2464		32	60.3568		5.9824		32	23.5056		4.4784
	33	24.184		3.1072		33	46.6736		4.3696		33	16.5968		1.9888
	34	13.3456		1.2128		34	22.896		4.7296		34	21.1344		4.7392
	35	26.5536		5.1584		35	6.0288		1.632		35	25.8768		4.2688
	36	28.5184		3.5824		36	25.4704		4.6336		36	36.3088		4.7648
	37	16.0544		2.4688		37	16.4608		2.8112		37	35.2256		4.448
	38	5.0128		0.9376		38	3.2512		1.2512		38	25.6736		3.3328
	39	20.728		1.5536		39	19.0352		2.2224		39	14.4288		3.7312
	40	22.3536		3.8832		40	18.7648		3.8656		40	31.7696		4.2608

## Sheet:  SD ZT21
	Col (n=40)	Area		Width		aba2 (n=40)	Area		Width		pifq (n=40)	Area		Width
	1	10.7712		3.7536		1	13.616		2.9552		1	35.1568		3.9664
	2	15.2416		2.2624		2	18.0192		2.9856		2	16.528		6.0992
	3	19.0352		3.3808		3	20.6608		1.56		3	15.9184		4.1152
	4	19.2384		3.4464		4	29.128		4.2704		4	57.4432		7.424
	5	23.912		2.9552		5	50.5344		6.936		5	6.6384		3.0928
	6	15.4448		2.4208		6	42.744		5.36		6	11.584		4.168
	7	11.7184		2.3392		7	51.008		5.4976		7	15.0384		2.1392
	8	13.0736		2.2624		8	11.584		2.0144		8	7.248		0.9872
	9	13.3456		2.5328		9	61.712		7.6512		9	10.8384		1.4272
	10	13.4128		3.4352		10	43.2864		5.8816		10	9.4832		1.3744
	11	11.312		2.4064		11	15.0384		3.384		11	12.8704		2.088
	12	20.4576		4.5328		12	42.5408		5.4672		12	12.6		3.4464
	13	13.5488		2.424		13	20.728		2.9648		13	14.6992		3.3184
	14	13.6832		1.7872		14	39.6288		4.28		14	4.2		1.0976
	15	14.9712		1.4928		15	26.3504		5.0736		15	8.536		2.488
	16	20.0512		1.1664		16	40.3056		3.1072		16	19.984		3.8032
	17	12.2608		3.0448		17	30.28		4.8592		17	26.2832		4.3888
	18	16.5968		4.3952		18	22.5568		2.9552		18	17.8832		2.2624
	19	12.0576		2.3632		19	46.5376		5.504		19	15.7152		1.632
	20	15.7152		2.096		20	13.9552		1.56		20	7.248		1.4272
	21	28.3152		4.5248		21	7.112		1.7872		21	14.632		1.104
	22	22.1504		2.832		22	37.7984		4.8304		22	8.264		1.976
	23	9.8896		2.0176		23	36.7152		4.7696		23	9.552		2.872
	24	17.2064		4.216		24	51.008		4.8288		24	16.2576		2.2912
	25	57.1728		5.8448		25	43.896		4.4112		25	16.3936		3.6896
	26	26.1472		5.0912		26	26.5536		5.0592		26	8.0608		2.2224
	27	6.5712		2.3456		27	19.6448		4.3888		27	47.6208		5.5536
	28	6.9776		3.0608		28	47.824		4.7376		28	4.064		1.7184
	29	12.328		2.6016		29	40.6448		5.0064		29	0		2.3488
	30	3.5904		1.9536		30	28.8576		6.1392		30	38.4768		4.9008
	31	27.096		4.9664		31	23.5056		4.2928		31	30.6192		3.8464
	32	34.2096		4.0464		32	18.7648		5.0656		32	40.1696		5.2736
	33	8.536		2.3152		33	63.8784		8.6576		33	25.1312		2.7984
	34	13.8192		3.1392		34	44.9792		5.7984		34	16.2576		1.8752
	35	18.696		3.5872		35	76.8176		5.8176		35	7.4512		3.4448
	36	61.8464		5.6576		36	32.0416		4.9824		36	20.9312		4.7648
	37	24.184		4.8944		37	31.296		5.8416		37	17.544		2.8976
	38	28.0448		2.0368		38	42.4736		5.3952		38	5.7584		0.8848
	39	47.6896		6.584		39	23.5744		4.1328		39	34.7504		3.7136
	40	17.68		3.6336		40	33.5312		4.8944		40	25.4704		3.6544

[truncated: 1 more sheets:  SD ZT24]
