# Supplementary material for: PIF transcriptional regulators are required for rhythmic stomatal movements
Source: Nat Commun. 2024 May 29;15:4540. doi: 10.1038/s41467-024-48669-4 (PMC11137129; doi:10.1038/s41467-024-48669-4)
Supplement: Supplementary file 6 — Source Data Files [file 41467_2024_48669_MOESM6_ESM.zip › Supplementary Figure 9b.xlsx]

## Sheet: STATISTICS
	WT 0 ABA		WT 3 ABA
	vs,		vs,
	WT 0 MOCK		WT 3 MOCK
Unpaired t test
P value	0.1245		0.0014
P value summary	ns		**
Significantly different (P < 0.05)?	No		Yes
One- or two-tailed P value?	Two-tailed		Two-tailed
t, df	t=1,939, df=4		t=7,900, df=4

## Sheet: KAT1_ABA_
ABA
Sample	primer	Cq		Sample	primer	Cq
WT_ZT0-A	KAT1	27.33		WT_ZT0-A	PP2A	22.79
WT_ZT0-A	KAT1	27.2		WT_ZT0-A	PP2A	22.05
WT_ZT0-A	KAT1	27.25		WT_ZT0-A	PP2A	22.1
WT_ZT0-B	KAT1	28.25		WT_ZT0-B	PP2A	22.99
WT_ZT0-B	KAT1	29.48		WT_ZT0-B	PP2A	22.77
WT_ZT0-B	KAT1	28.51		WT_ZT0-B	PP2A	22.91
WT_ZT0-C	KAT1	27.57		WT_ZT0-C	PP2A	21.96
WT_ZT0-C	KAT1	27.46		WT_ZT0-C	PP2A	22.54
WT_ZT0-C	KAT1	27.6		WT_ZT0-C	PP2A	22.28
WT_ZT3-A	KAT1	30.56		WT_ZT3-A	PP2A	22.89
WT_ZT3-A	KAT1	30.13		WT_ZT3-A	PP2A	22.68
WT_ZT3-A	KAT1	30.6		WT_ZT3-A	PP2A	22.75
WT_ZT3-B	KAT1	31.69		WT_ZT3-B	PP2A	23.06
WT_ZT3-B	KAT1	31.34		WT_ZT3-B	PP2A	23.11
WT_ZT3-B	KAT1	31.24		WT_ZT3-B	PP2A	23.11
WT_ZT3-C	KAT1	30.04		WT_ZT3-C	PP2A	23.16
WT_ZT3-C	KAT1	30.61		WT_ZT3-C	PP2A	22.6
WT_ZT3-C	KAT1	30.03		WT_ZT3-C	PP2A	22.75
MOCK
Sample	primer	Cq		Sample	primer	Cq
WT_ZT0-A	KAT1	>		WT_ZT0-A	PP2A	23.12
WT_ZT0-A	KAT1	27.13		WT_ZT0-A	PP2A	22.94
WT_ZT0-A	KAT1	26.91		WT_ZT0-A	PP2A	22.7
WT_ZT0-B	KAT1	27.86		WT_ZT0-B	PP2A	23.17
WT_ZT0-B	KAT1	28.23		WT_ZT0-B	PP2A	23.23
WT_ZT0-B	KAT1	27.77		WT_ZT0-B	PP2A	23.31
WT_ZT0-C	KAT1	>		WT_ZT0-C	PP2A	22.65
WT_ZT0-C	KAT1	28.19		WT_ZT0-C	PP2A	23.18
WT_ZT0-C	KAT1	28.44		WT_ZT0-C	PP2A	22.93
WT_ZT3-A	KAT1	28.21		WT_ZT3-A	PP2A	23.93
WT_ZT3-A	KAT1	28.68		WT_ZT3-A	PP2A	23.14
WT_ZT3-A	KAT1	28.18		WT_ZT3-A	PP2A	23.21
WT_ZT3-B	KAT1	27.9		WT_ZT3-B	PP2A	22.95
WT_ZT3-B	KAT1	27.29		WT_ZT3-B	PP2A	22.86
WT_ZT3-B	KAT1	27.57		WT_ZT3-B	PP2A	22.86
WT_ZT3-C	KAT1	28.05		WT_ZT3-C	PP2A	22.82
WT_ZT3-C	KAT1	27.84		WT_ZT3-C	PP2A	22.86
WT_ZT3-C	KAT1	27.82		WT_ZT3-C	PP2A	22.88
