# Supplementary material for: PIF transcriptional regulators are required for rhythmic stomatal movements
Source: Nat Commun. 2024 May 29;15:4540. doi: 10.1038/s41467-024-48669-4 (PMC11137129; doi:10.1038/s41467-024-48669-4)
Supplement: Supplementary file 6 — Source Data Files [file 41467_2024_48669_MOESM6_ESM.zip › Figure 6c.xlsx]

## Sheet: STOMATA
		Col-0 vs pifq
Mann Whitney test		ZT0	ZT3	ZT6	ZT9
P value		0.9261	0.0001	0.6455	0.2919
Exact or approximate P value?		Exact	Exact	Exact	Exact
P value summary		ns	***	ns	ns
Significantly different (P < 0.05)?		No	Yes	No	No
One- or two-tailed P value?		Two-tailed	Two-tailed	Two-tailed	Two-tailed
Sum of ranks in column A,B		6574 , 6307	9500 , 7154	8713 , 8678	6453 , 5483
Mann-Whitney U		3171	2783	4153	2625
		Col-0 vs pifqKAT1OX
Mann Whitney test		ZT0	ZT3	ZT6	ZT9
P value		0.2717	0.8443	0.1834	0.1556
Exact or approximate P value?		Exact	Exact	Exact	Exact
P value summary		ns	ns	ns	ns
Significantly different (P < 0.05)?		No	No	No	No
One- or two-tailed P value?		Two-tailed	Two-tailed	Two-tailed	Two-tailed
Sum of ranks in column A,B		7805 , 8486	8645 , 10466	8524 , 9431	6707 , 6660
Mann-Whitney U		3635	4640	3964	2879

## Sheet: ZT0
Col-0 (n=82)	Area	pifq (n=78)	Area	pifqKAT1OX (n=98)	Area
1	20.49	1	35.474	1	30.992
2	9.178	2	33.553	2	18.612
3	14.301	3	41.877	3	12.849
4	17.758	4	11.526	4	24.887
5	24.546	5	25.357	5	8.452
6	22.198	6	20.875	6	15.538
7	9.519	7	18.441	7	12.935
8	26.552	8	21.088	8	9.69
9	3.97	9	7.47	9	5.336
10	24.546	10	21.387	10	14.301
11	3.885	11	15.837	11	22.283
12	6.446	12	21.643	12	9.434
13	9.989	13	8.751	13	27.491
14	4.824	14	9.605	14	4.781
15	14.77	15	3.671	15	21.643
16	13.532	16	11.142	16	22.667
17	7.94	17	18.356	17	6.958
18	1.921	18	33.126	18	17.886
19	15.325	19	27.619	19	30.65
20	10.843	20	26.595	20	15.197
21	8.751	21	30.394	21	22.241
22	9.776	22	25.015	22	26.765
23	6.275	23	16.905	23	25.954
24	12.977	24	38.462	24	4.995
25	26.851	25	38.932	25	19.978
26	39.358	26	4.653	26	36.84
27	17.075	27	27.577	27	42.261
28	42.859	28	24.033	28	19.807
29	17.203	29	12.209	29	22.966
30	10.672	30	25.442	30	3.927
31	17.417	31	11.227	31	7.214
32	30.949	32	6.232	32	17.716
33	28.345	33	20.533	33	33.852
34	27.747	34	38.377	34	21.814
35	33.083	35	40.511	35	32.272
36	22.369	36	17.289	36	12.636
37	23.692	37	19.551	37	4.525
38	34.151	38	2.134	38	16.136
39	9.776	39	4.952	39	13.959
40	26.595	40	18.954	40	12.678
41	15.453	41	29.455	41	10.245
42	19.807	42	15.538	42	7.385
43	29.199	43	30.778	43	18.569
44	19.978	44	16.99	44	5.336
45	13.575	45	12.123	45	22.924
46	29.839	46	19.21	46	26.339
47	44.481	47	19.38	47	10.288
48	29.199	48	17.161	48	8.836
49	32.272	49	33.852	49	13.063
50	39.871	50	30.735	50	17.801
51	9.946	51	4.653	51	12.721
52	25.528	52	30.01	52	8.324
53	37.48	53	2.604	53	2.86
54	33.254	54	17.118	54	6.574
55	23.863	55	34.364	55	1.921
56	27.577	56	5.165	56	5.08
57	15.923	57	18.057	57	19.252
58	4.568	58	17.246	58	22.369
59	36.456	59	9.861	59	27.833
60	23.436	60	26.467	60	32.614
61	13.02	61	23.905	61	4.909
62	7.855	62	35.132	62	19.935
63	17.118	63	30.223	63	19.21
64	23.222	64	16.008	64	29.668
65	48.793	65	32.742	65	31.504
66	16.051	66	32.614	66	28.388
67	20.96	67	10.715	67	25.058
68	29.071	68	18.868	68	20.32
69	30.607	69	8.751	69	31.034
70	35.388	70	33.809	70	7.641
71	4.696	71	19.082	71	23.265
72	29.54	72	28.686	72	14.813
73	34.193	73	7.983	73	4.653
74	41.45	74	30.864	74	13.788
75	17.033	75	7.385	75	16.734
76	11.014	76	28.9	76	64.374
77	24.845	77	4.653	77	20.191
78	6.019	78	4.013	78	23.564
79	21.173			79	24.46
80	9.818			80	17.075
81	14.386			81	8.111
82	21.728			82	52.037
				83	12.166
				84	16.179
				85	10.757
				86	36.071
				87	44.566
				88	43.371
				89	12.935
				90	6.318
				91	12.806
				92	37.608
				93	15.24
				94	10.629
				95	36.925
				96	14.429
				97	30.906
				98	32.486

## Sheet: ZT3
Col-0 (n=89)	Area	pifq (n=93)	Area	pifqKAT1OX (n=107)	Area
1	15.624	1	54.641	1	26.808
2	20.789	2	20.448	2	5.72
3	37.139	3	20.021	3	25.698
4	34.236	4	19.423	4	11.44
5	21.814	5	42.475	5	10.202
6	13.319	6	11.355	6	9.733
7	23.82	7	13.233	7	24.845
8	34.193	8	66.636	8	17.545
9	30.906	9	32.528	9	19.637
10	10.459	10	2.647	10	25.143
11	35.388	11	4.653	11	21.856
12	9.989	12	22.539	13	36.797
13	15.112	13	18.271	14	34.962
14	29.071	14	18.185	15	42.261
15	19.765	15	17.033	16	18.612
16	45.591	16	26.509	17	13.831
17	12.935	17	7.983	18	33.254
18	36.626	18	15.752	19	13.575
19	26.125	19	14.258	20	34.962
20	23.991	20	23.35	21	43.627
21	11.568	21	14.172	22	56.69
22	24.802	22	21.216	23	21.045
23	41.834	23	7.94	24	75.003
24	6.873	24	9.263	25	46.829
25	17.118	25	3.757	26	32.23
26	12.38	26	32.443	27	45.548
27	35.858	27	15.282	28	13.319
28	23.393	28	9.605	29	20.789
29	19.765	29	7.897	30	36.413
30	35.175	30	9.178	31	38.974
31	18.313	31	10.032	32	3.415
32	24.845	32	9.135	33	17.502
33	22.07	33	10.074	34	32.059
34	5.208	34	7.172	35	40.084
35	26.894	35	14.301	36	18.356
36	46.146	36	22.924	37	54.385
37	11.825	37	16.136	38	47.256
38	30.778	38	57.373	39	34.962
39	61.898	39	51.183	40	47.469
40	24.887	40	16.52	41	10.885
41	65.099	41	19.338	42	33.425
42	64.971	42	2.134	43	60.148
43	79.827	43	38.377	44	13.831
44	53.36	44	6.403	45	10.202
45	23.948	45	5.421	46	34.663
46	8.794	46	4.909	47	14.642
47	14.855	47	31.931	48	7.94
48	6.574	48	7.983	49	21.472
49	47.341	49	36.242	50	12.55
50	11.568	50	25.399	51	48.366
51	26.723	51	48.451	52	18.697
52	9.007	52	58.44	53	13.233
53	6.659	53	8.282	54	25.613
54	42.944	54	7.727	55	30.693
55	4.866	55	7.598	56	22.582
56	23.991	56	16.264	57	12.678
57	11.014	57	17.929	58	9.007
58	45.634	58	16.563	59	41.322
59	27.235	59	20.96	60	60.959
60	16.905	60	28.772	61	17.886
61	36.925	61	6.147	62	35.303
62	34.705	62	2.391	63	29.071
63	37.864	63	35.687	64	29.924
64	9.05	64	14.514	65	7.598
65	39.316	65	77.607	66	21.088
66	24.033	66	7.769	67	25.656
67	79.613	67	8.367	68	29.498
68	27.705	68	58.611	69	26.808
69	67.234	69	53.659	70	63.349
70	43.03	70	38.334	71	14.514
71	18.655	71	28.815	72	38.249
72	30.65	72	14.727	73	7.47
73	51.311	73	15.667	74	78.93
74	13.874	74	20.49	75	14.002
75	12.593	75	5.379	76	45.762
76	40.127	76	31.12	77	56.946
77	24.46	77	5.037	78	35.517
78	52.891	78	33.724	79	45.762
79	37.864	79	23.478	80	34.962
80	44.695	80	21.686	81	53.616
81	49.518	81	2.86	82	39.785
82	5.806	82	16.99	83	41.578
83	10.587	83	10.16	84	45.463
84	12.123	84	4.525	85	52.72
85	31.931	85	36.242	86	59.08
86	47.896	86	39.444	87	10.202
87	46.018	87	9.349	88	8.367
88	62.154	88	16.691	89	50.5
89	33.98	89	8.965	90	25.229
		90	24.503	91	41.194
		91	17.118	92	12.508
		92	5.208	93	36.413
		93	34.151	94	5.976
				95	48.323
				96	14.642
				97	21.045
				98	14.386
				99	62.069
				100	9.989
				101	53.574
				102	8.751
				103	20.448
				104	37.139
				105	16.819
				106	9.263
				107	33.041

## Sheet: ZT6
Col-0 (n=95)	Area	pifq (n=91)	Area	pifqKAT1OX (n=94)	Area
1	18.697	1	24.161	1	25.784
2	8.153	2	30.522	2	28.131
3	12.123	3	26.979	3	10.117
4	13.703	4	24.204	4	23.222
5	19.594	5	35.004	5	4.866
6	27.961	6	15.368	6	2.988
7	23.521	7	22.198	7	14.599
8	11.312	8	14.471	8	23.735
9	21.728	9	16.648	9	16.478
10	2.604	10	34.62	10	6.403
11	13.191	11	48.28	11	22.881
12	4.738	12	14.813	12	17.289
13	17.459	13	14.727	13	15.667
14	24.845	14	18.313	14	14.13
15	12.764	15	35.09	15	34.62
16	4.397	16	54.043	16	26.082
17	13.831	17	24.033	17	8.751
18	19.252	18	19.466	18	33.382
19	7.855	19	6.915	19	12.422
20	37.779	20	17.844	20	16.008
21	21.771	21	25.997	21	15.368
22	31.162	22	16.734	22	10.16
23	25.314	23	6.958	23	15.197
24	5.037	24	39.23	24	26.125
25	10.757	25	16.222	25	24.716
26	18.057	26	51.397	26	24.93
27	25.442	27	30.437	27	23.991
28	9.861	28	15.41	28	14.855
29	22.753	29	38.633	29	9.648
30	20.277	30	10.757	30	12.081
31	34.407	31	8.836	31	13.063
32	30.821	32	15.026	32	14.898
33	25.784	33	45.719	33	5.678
34	2.134	34	61.898	34	5.635
35	19.295	35	9.178	35	10.331
36	13.874	36	18.014	36	11.27
37	10.416	37	10.544	37	15.538
38	19.978	38	26.765	38	9.562
39	8.111	39	23.222	39	32.614
40	24.29	40	12.038	40	24.076
41	31.077	41	11.867	41	31.333
42	10.928	42	9.776	42	15.112
43	7.172	43	13.831	43	33.382
44	16.606	44	10.074	44	16.862
45	12.977	45	11.91	45	41.92
46	28.686	46	22.924	46	19.935
47	8.452	47	48.067	47	28.516
48	16.222	48	52.506	48	22.241
49	20.362	49	42.304	49	23.009
50	7.214	50	15.453	50	6.104
51	28.217	51	8.965	51	12.038
52	16.392	52	9.007	52	41.493
53	15.453	53	39.273	53	22.241
54	41.664	54	11.312	54	14.343
55	22.369	55	22.198	55	10.416
56	33.51	56	15.368	56	45.335
57	15.41	57	10.501	57	16.179
58	31.12	58	10.032	58	25.186
59	33.596	59	22.539	59	7.598
60	25.186	60	6.659	60	11.739
61	33.126	61	14.258	61	32.571
62	24.674	62	16.392	62	23.564
63	37.352	63	9.818	63	32.528
64	15.069	64	4.781	64	28.217
65	15.496	65	11.142	65	4.482
66	12.209	66	22.112	66	9.263
67	16.435	67	12.892	67	38.718
68	46.061	68	16.478	68	32.187
69	19.252	69	16.563	69	23.521
70	4.226	70	11.184	70	50.329
71	23.18	71	22.71	71	44.182
72	21.771	72	24.716	72	62.154
73	27.448	73	8.495	73	20.234
74	34.62	74	21.856	74	32.785
75	3.799	75	20.746	75	37.822
76	43.2	76	28.046	76	37.267
77	59.251	77	27.577	77	47.683
78	56.178	78	3.714	78	24.204
79	22.71	79	11.91	79	20.917
80	23.35	80	10.8	80	8.111
81	17.331	81	40.127	81	15.923
82	16.606	82	21.387	82	28.388
83	20.618	83	25.442	83	11.142
84	5.848	84	83.669	84	17.203
85	2.689	85	16.734	85	30.949
86	6.702	86	26.68	86	37.523
87	4.312	87	8.153	87	14.301
88	14.386	88	3.714	88	21.088
89	19.21	89	17.844	89	43.2
90	19.423	90	27.022	90	7.3
91	13.916	91	3.543	91	30.138
92	16.563			92	8.282
93	3.757			93	21.6
94	11.099			94	43.286
95	22.454

## Sheet: ZT9
Col-0 (n=73)	Area	pifq (n=67)	Area	pifqKAT1OX (n=76)	Area
1	17.075	1	20.832	1	19.039
2	17.033	2	12.806	2	27.022
3	27.107	3	13.916	3	7.342
4	10.843	4	16.435	4	21.558
5	28.473	5	5.208	5	37.822
6	34.321	6	17.588	6	22.326
7	31.162	7	5.763	7	11.227
8	21.131	8	23.18	8	7.257
9	21.429	9	19.765	9	26.253
10	19.551	10	9.477	10	36.584
11	19.295	11	23.308	11	15.282
12	47.427	12	30.735	12	26.595
13	9.349	13	27.406	13	14.172
14	21.856	14	26.211	14	6.958
15	2.049	15	17.161	15	39.785
16	20.234	16	24.674	16	31.547
17	3.5	17	2.177	17	8.025
18	11.099	18	14.343	18	25.656
19	20.063	19	18.1	19	11.398
20	27.064	20	12.764	20	13.063
21	9.135	21	6.403	21	26.552
22	30.181	22	7.769	22	24.802
23	5.635	23	18.1	23	28.43
24	15.88	24	18.057	24	11.184
25	12.849	25	26.296	25	13.788
26	24.93	26	20.362	26	35.431
27	11.611	27	3.458	27	12.038
28	22.838	28	0	28	17.929
29	12.038	29	11.568	29	29.839
30	9.519	30	7.172	30	28.046
31	10.544	31	12.38	31	21.899
32	21.771	32	31.205	32	6.104
33	11.995	33	19.978	33	17.545
34	19.935	34	14.941	34	4.866
35	4.269	35	22.369	35	31.461
36	19.082	36	18.954	36	14.727
37	7.044	37	43.755	37	28.131
38	54.257	38	13.874	38	20.191
39	15.581	39	36.328	39	24.759
40	21.216	40	7.598	40	37.181
41	36.328	41	32.272	41	13.788
42	23.478	42	19.082	42	23.649
43	36.968	43	16.222	43	20.661
44	15.154	44	27.662	44	5.72
45	22.411	45	13.361	45	11.825
46	8.025	46	20.704	46	9.648
47	35.175	47	12.977	47	7.684
48	16.136	48	36.157	48	18.271
49	28.857	49	17.161	49	17.161
50	18.911	50	32.998	50	15.325
51	17.331	51	18.1	51	28.43
52	13.319	52	27.705	52	16.947
53	17.972	53	27.833	53	11.697
54	11.099	54	7.769	54	16.264
55	28.772	55	21.472	55	15.24
56	9.69	56	58.611	56	31.504
57	13.66	57	59.379	57	9.349
58	9.135	58	30.266	58	16.264
59	22.198	59	15.965	59	15.496
60	30.181	60	23.009	60	12.892
61	3.287	61	4.696	61	24.332
62	13.233	62	8.41	62	22.795
63	4.44	63	13.447	63	17.844
64	18.228	64	16.264	64	10.245
65	12.721	65	15.624	65	16.563
66	2.262	66	22.924	66	38.974
67	35.602	67	26.296	67	16.008
68	15.795			68	9.861
69	26.168			69	6.83
70	16.734			70	39.871
71	13.276			71	32.827
72	25.741			72	24.674
73	5.678			73	21.856
				74	39.7
				75	12.977
				76	4.354
