# Supplementary material for: PIF transcriptional regulators are required for rhythmic stomatal movements
Source: Nat Commun. 2024 May 29;15:4540. doi: 10.1038/s41467-024-48669-4 (PMC11137129; doi:10.1038/s41467-024-48669-4)
Supplement: Supplementary file 6 — Source Data Files [file 41467_2024_48669_MOESM6_ESM.zip › Supplementary Figure 8.xlsx]

## Sheet: S8
sample			sample
1	Col_0_SD_A		37	Col_3_SD + DARK_A
2	aba2_0_SD_A		38	aba2_3_SD + DARK_A
3	pq_0_SD_A		39	pq_3_SD + DARK_A
4	Col_0_SD_B		40	Col_3_SD + DARK_B
5	aba2_0_SD_B		41	aba2_3_SD + DARK_B
6	pq_0_SD_B		42	pq_3_SD + DARK_B
7	Col_0_SD_C		43	Col_3_SD + DARK_C
8	aba2_0_SD_C		44	aba2_3_SD + DARK_C
9	pq_0_SD_C		45	pq_3_SD + DARK_C
28	Col_3_SD_A
29	aba2_3_SD_A
30	pq_3_SD_A
31	Col_3_SD_B
32	aba2_3_SD_B
33	pq_3_SD_B
34	Col_3_SD_C
35	aba2_3_SD_C
36	pq_3_SD_C
SAMPLE	Primer	Ct	Sample	Primer	Ct
1	PP2A	22.01	1	KAT1	23.77
1	PP2A	22.1	1	KAT1	23.76
4	PP2A	20.89	4	KAT1	23.15
4	PP2A	20.94	4	KAT1	23.15
7	PP2A	21.99	7	KAT1	23.87
7	PP2A	22.01	7	KAT1	23.82
2	PP2A	22.03	2	KAT1	23.78
2	PP2A	22.17	2	KAT1	23.65
5	PP2A	21.85	5	KAT1	23.42
5	PP2A	22.06	5	KAT1	23.28
8	PP2A	22.14	8	KAT1	24.46
8	PP2A	22.05	8	KAT1	24.55
3	PP2A	21.72	3	KAT1	24.73
3	PP2A	21.8	3	KAT1	24.72
6	PP2A	21.71	6	KAT1	24.74
6	PP2A	21.72	6	KAT1	24.75
9	PP2A	22.22	9	KAT1	26.49
9	PP2A	22.32	9	KAT1	26.59
28	PP2A	21.54	28	KAT1	24.57
28	PP2A	21.28	28	KAT1	24.55
31	PP2A	21.13	31	KAT1	24.17
31	PP2A	21.18	31	KAT1	24.08
34	PP2A	21.45	34	KAT1	24.1
34	PP2A	21.44	34	KAT1	24.15
29	PP2A	21.05	29	KAT1	23.58
29	PP2A	21.1	29	KAT1	23.66
32	PP2A	21.18	32	KAT1	23.58
32	PP2A	21.06	32	KAT1	23.6
35	PP2A	21.47	35	KAT1	23.65
35	PP2A	21.44	35	KAT1	23.62
30	PP2A	21.09	30	KAT1	24.5
30	PP2A	21.27	30	KAT1	24.28
33	PP2A	21.25	33	KAT1	24.6
33	PP2A	21.15	33	KAT1	24.46
36	PP2A	21.64	36	KAT1	24.46
36	PP2A	21.65	36	KAT1	24.54
37	PP2A	21.2	37	KAT1	23.55
37	PP2A	21.28	37	KAT1	23.57
40	PP2A	21.25	40	KAT1	23.47
40	PP2A	21.24	40	KAT1	23.49
43	PP2A	21.69	43	KAT1	23.59
43	PP2A	21.76	43	KAT1	23.54
38	PP2A	21.24	38	KAT1	23.44
38	PP2A	21.12	38	KAT1	23.6
41	PP2A	21.25	41	KAT1	23.42
41	PP2A	21.5	41	KAT1	23.51
44	PP2A	21.74	44	KAT1	24.11
44	PP2A	21.67	44	KAT1	24.13
39	PP2A	21.47	39	KAT1	24.89
39	PP2A	21.58	39	KAT1	25.01
42	PP2A	21.95	42	KAT1	25.61
42	PP2A	21.58	42	KAT1	25.6
45	PP2A	21.9	45	KAT1	25.86
45	PP2A	22.05	45	KAT1	25.85

## Sheet: STATISTICS
	Figure S8
Two-way ANOVA	Ordinary
Alpha	0.05
Source of Variation	% of total variation	P value	P value summary	Significant?
Interaction	13.64	0.0439	*	Yes
Row Factor	14.7	0.0072	**	Yes
Column Factor	51.56	<0,0001	****	Yes
ANOVA table	SS	DF	MS	F (DFn, DFd)	P value
Interaction	0.3493	4	0.08732	F (4, 18) = 3,053	P=0,0439
Row Factor	0.3765	2	0.1883	F (2, 18) = 6,582	P=0,0072
Column Factor	1.321	2	0.6603	F (2, 18) = 23,08	P<0,0001
Residual	0.5149	18	0.0286
Compare cell means regardless of rows and columns
Number of families	1
Number of comparisons per family	36
Alpha	0.05
Tukey's multiple comparisons test	Mean Diff,	95,00% CI of diff,	Significant?	Summary	Adjusted P Value
24 SD:Col-0 vs. 24 SD:aba2	-0.1236	-0,6074 to 0,3603	No	ns	0.9905
24 SD:Col-0 vs. 24 SD:pifq	0.6204	0,1366 to 1,104	Yes	**	0.0067
24 SD:Col-0 vs. 3 SD:Col-0	0.5024	0,01853 to 0,9862	Yes	*	0.0384
24 SD:Col-0 vs. 3 SD:aba2	0.2812	-0,2027 to 0,7650	No	ns	0.5401
24 SD:Col-0 vs. 3 SD:pifq	0.5659	0,08206 to 1,050	Yes	*	0.0151
24 SD:Col-0 vs. 3 DD:Col-0	0.1311	-0,3527 to 0,6150	No	ns	0.9862
24 SD:Col-0 vs. 3 DD:aba2	0.2217	-0,2622 to 0,7055	No	ns	0.7905
24 SD:Col-0 vs. 3 DD:pifq	0.7101	0,2263 to 1,194	Yes	**	0.0017
24 SD:aba2 vs. 24 SD:pifq	0.744	0,2601 to 1,228	Yes	**	0.0011
24 SD:aba2 vs. 3 SD:Col-0	0.626	0,1421 to 1,110	Yes	**	0.0062
24 SD:aba2 vs. 3 SD:aba2	0.4047	-0,07911 to 0,8886	No	ns	0.1454
24 SD:aba2 vs. 3 SD:pifq	0.6895	0,2056 to 1,173	Yes	**	0.0024
24 SD:aba2 vs. 3 DD:Col-0	0.2547	-0,2291 to 0,7385	No	ns	0.6554
24 SD:aba2 vs. 3 DD:aba2	0.3452	-0,1386 to 0,8291	No	ns	0.2938
24 SD:aba2 vs. 3 DD:pifq	0.8337	0,3499 to 1,318	Yes	***	0.0003
24 SD:pifq vs. 3 SD:Col-0	-0.118	-0,6019 to 0,3658	No	ns	0.9929
24 SD:pifq vs. 3 SD:aba2	-0.3392	-0,8231 to 0,1446	No	ns	0.3133
24 SD:pifq vs. 3 SD:pifq	-0.05449	-0,5383 to 0,4294	No	ns	>0,9999
24 SD:pifq vs. 3 DD:Col-0	-0.4893	-0,9731 to -0,005434	Yes	*	0.0463
24 SD:pifq vs. 3 DD:aba2	-0.3987	-0,8826 to 0,08511	No	ns	0.1568
24 SD:pifq vs. 3 DD:pifq	0.08974	-0,3941 to 0,5736	No	ns	0.9989
3 SD:Col-0 vs. 3 SD:aba2	-0.2212	-0,7051 to 0,2626	No	ns	0.7921
3 SD:Col-0 vs. 3 SD:pifq	0.06353	-0,4203 to 0,5474	No	ns	>0,9999
3 SD:Col-0 vs. 3 DD:Col-0	-0.3713	-0,8551 to 0,1126	No	ns	0.2189
3 SD:Col-0 vs. 3 DD:aba2	-0.2807	-0,7646 to 0,2031	No	ns	0.542
3 SD:Col-0 vs. 3 DD:pifq	0.2078	-0,2761 to 0,6916	No	ns	0.8396
3 SD:aba2 vs. 3 SD:pifq	0.2848	-0,1991 to 0,7686	No	ns	0.5246
3 SD:aba2 vs. 3 DD:Col-0	-0.15	-0,6339 to 0,3338	No	ns	0.969
3 SD:aba2 vs. 3 DD:aba2	-0.05949	-0,5433 to 0,4244	No	ns	>0,9999
3 SD:aba2 vs. 3 DD:pifq	0.429	-0,05486 to 0,9128	No	ns	0.1062
3 SD:pifq vs. 3 DD:Col-0	-0.4348	-0,9186 to 0,04905	No	ns	0.0983
3 SD:pifq vs. 3 DD:aba2	-0.3442	-0,8281 to 0,1396	No	ns	0.297
3 SD:pifq vs. 3 DD:pifq	0.1442	-0,3396 to 0,6281	No	ns	0.9754
3 DD:Col-0 vs. 3 DD:aba2	0.09055	-0,3933 to 0,5744	No	ns	0.9988
3 DD:Col-0 vs. 3 DD:pifq	0.579	0,09518 to 1,063	Yes	*	0.0125
3 DD:aba2 vs. 3 DD:pifq	0.4885	0,004629 to 0,9723	Yes	*	0.0468
Test details	Mean 1	Mean 2	Mean Diff,	SE of diff,	N1	N2	q	DF
24 SD:Col-0 vs. 24 SD:aba2	1	1.124	-0.1236	0.1381	1	1	1.266	18
24 SD:Col-0 vs. 24 SD:pifq	1	0.3796	0.6204	0.1381	1	1	6.354	18
24 SD:Col-0 vs. 3 SD:Col-0	1	0.4976	0.5024	0.1381	1	1	5.145	18
24 SD:Col-0 vs. 3 SD:aba2	1	0.7188	0.2812	0.1381	1	1	2.879	18
24 SD:Col-0 vs. 3 SD:pifq	1	0.4341	0.5659	0.1381	1	1	5.796	18
24 SD:Col-0 vs. 3 DD:Col-0	1	0.8689	0.1311	0.1381	1	1	1.343	18
24 SD:Col-0 vs. 3 DD:aba2	1	0.7783	0.2217	0.1381	1	1	2.27	18
24 SD:Col-0 vs. 3 DD:pifq	1	0.2899	0.7101	0.1381	1	1	7.273	18
24 SD:aba2 vs. 24 SD:pifq	1.124	0.3796	0.744	0.1381	1	1	7.619	18
24 SD:aba2 vs. 3 SD:Col-0	1.124	0.4976	0.626	0.1381	1	1	6.411	18
24 SD:aba2 vs. 3 SD:aba2	1.124	0.7188	0.4047	0.1381	1	1	4.145	18
24 SD:aba2 vs. 3 SD:pifq	1.124	0.4341	0.6895	0.1381	1	1	7.061	18
24 SD:aba2 vs. 3 DD:Col-0	1.124	0.8689	0.2547	0.1381	1	1	2.608	18
24 SD:aba2 vs. 3 DD:aba2	1.124	0.7783	0.3452	0.1381	1	1	3.536	18
24 SD:aba2 vs. 3 DD:pifq	1.124	0.2899	0.8337	0.1381	1	1	8.538	18
24 SD:pifq vs. 3 SD:Col-0	0.3796	0.4976	-0.118	0.1381	1	1	1.209	18
24 SD:pifq vs. 3 SD:aba2	0.3796	0.7188	-0.3392	0.1381	1	1	3.474	18
24 SD:pifq vs. 3 SD:pifq	0.3796	0.4341	-0.05449	0.1381	1	1	0.558	18
24 SD:pifq vs. 3 DD:Col-0	0.3796	0.8689	-0.4893	0.1381	1	1	5.011	18
24 SD:pifq vs. 3 DD:aba2	0.3796	0.7783	-0.3987	0.1381	1	1	4.084	18
24 SD:pifq vs. 3 DD:pifq	0.3796	0.2899	0.08974	0.1381	1	1	0.9191	18
3 SD:Col-0 vs. 3 SD:aba2	0.4976	0.7188	-0.2212	0.1381	1	1	2.266	18
3 SD:Col-0 vs. 3 SD:pifq	0.4976	0.4341	0.06353	0.1381	1	1	0.6506	18
3 SD:Col-0 vs. 3 DD:Col-0	0.4976	0.8689	-0.3713	0.1381	1	1	3.802	18
3 SD:Col-0 vs. 3 DD:aba2	0.4976	0.7783	-0.2807	0.1381	1	1	2.875	18
3 SD:Col-0 vs. 3 DD:pifq	0.4976	0.2899	0.2078	0.1381	1	1	2.128	18
3 SD:aba2 vs. 3 SD:pifq	0.7188	0.4341	0.2848	0.1381	1	1	2.916	18
3 SD:aba2 vs. 3 DD:Col-0	0.7188	0.8689	-0.15	0.1381	1	1	1.537	18
3 SD:aba2 vs. 3 DD:aba2	0.7188	0.7783	-0.05949	0.1381	1	1	0.6093	18
3 SD:aba2 vs. 3 DD:pifq	0.7188	0.2899	0.429	0.1381	1	1	4.393	18
3 SD:pifq vs. 3 DD:Col-0	0.4341	0.8689	-0.4348	0.1381	1	1	4.453	18
3 SD:pifq vs. 3 DD:aba2	0.4341	0.7783	-0.3442	0.1381	1	1	3.526	18
3 SD:pifq vs. 3 DD:pifq	0.4341	0.2899	0.1442	0.1381	1	1	1.477	18
3 DD:Col-0 vs. 3 DD:aba2	0.8689	0.7783	0.09055	0.1381	1	1	0.9273	18
3 DD:Col-0 vs. 3 DD:pifq	0.8689	0.2899	0.579	0.1381	1	1	5.93	18
3 DD:aba2 vs. 3 DD:pifq	0.7783	0.2899	0.4885	0.1381	1	1	5.003	18
