# Supplementary material for: PIF transcriptional regulators are required for rhythmic stomatal movements
Source: Nat Commun. 2024 May 29;15:4540. doi: 10.1038/s41467-024-48669-4 (PMC11137129; doi:10.1038/s41467-024-48669-4)
Supplement: Supplementary file 6 — Source Data Files [file 41467_2024_48669_MOESM6_ESM.zip › Figure 4c.xlsx]

## Sheet: Hoja1
ZT	Col-0 SD	Col-0 LL
0	17.9021	9.38044
4	13.923	12.2261
8	15.0323	16.1146
12	15.0239	14.0795
16	16.2946	13.9409
20	27.5153	15.3312
24	17.6237	12.2677
