# Supplementary material for: PIF transcriptional regulators are required for rhythmic stomatal movements
Source: Nat Commun. 2024 May 29;15:4540. doi: 10.1038/s41467-024-48669-4 (PMC11137129; doi:10.1038/s41467-024-48669-4)
Supplement: Supplementary file 6 — Source Data Files [file 41467_2024_48669_MOESM6_ESM.zip › Figure 1d.xlsx]

## Sheet: STATISTICS
Col-0 SD vs pifq SD		ZT0	ZT3	ZT6	ZT9
Mann Whitney test
P value		0.0254	0.0004	0.0014	0.1498
Exact or approximate P value?		Exact	Exact	Exact	Exact
P value summary		*	***	**	ns
Significantly different (P < 0.05)?		Yes	Yes	Yes	No
One- or two-tailed P value?		Two-tailed	Two-tailed	Two-tailed	Two-tailed
Sum of ranks in column A,C		4055 , 3205	3355 , 2751	4232 , 3028	3016 , 3090
Mann-Whitney U		1375	920.5	1198	1260
Col-0 SD vs Col-0 LL		ZT0	ZT3	ZT6	ZT9
Mann Whitney test
P value		0.3069	<0,0001	0.0295	0.0814
Exact or approximate P value?		Exact	Exact	Exact	Exact
P value summary		ns	****	*	ns
Significantly different (P < 0.05)?		No	Yes	Yes	No
One- or two-tailed P value?		Two-tailed	Two-tailed	Two-tailed	Two-tailed
Sum of ranks in column A,C		3274 , 2083	3936 , 2169	4044 , 3216	3066 , 3040
Mann-Whitney U		1137	339	1386	1210
Col-0 LL vs pifq LL		ZT0	ZT3	ZT6	ZT9
Mann Whitney test
P value		0.6736	0.1041	0.5891	0.0864
Exact or approximate P value?		Exact	Exact	Exact	Exact
P value summary		ns	ns	ns	ns
Significantly different (P < 0.05)?		No	No	No	No
One- or two-tailed P value?		Two-tailed	Two-tailed	Two-tailed	Two-tailed
Sum of ranks in column A,C		2300 , 3057	3320 , 3940	3734 , 3527	3303 , 3957
Mann-Whitney U		1227	1490	1697	1473
pifq SD vs pifq LL		ZT0	ZT3	ZT6	ZT9
Mann Whitney test
P value		0.4759	0.0097	0.6146	0.1209
Exact or approximate P value?		Exact	Exact	Exact	Exact
P value summary		ns	**	ns	ns
Significantly different (P < 0.05)?		No	Yes	No	No
One- or two-tailed P value?		Two-tailed	Two-tailed	Two-tailed	Two-tailed
Sum of ranks in column A,C		3494 , 3767	4121 , 3140	3534 , 3727	3334 , 3926
Mann-Whitney U		1664	1310	1704	1504

## Sheet: SD ZT0
	Col (n=60)	Area		pifq (n=60)	Area
	1	20.247		1	14.811
	2	28.98		2	8.262
	3	21.617		3	18.92
	4	12.328		4	18.321
	5	22.901		5	20.718
	6	12.585		6	8.005
	7	16.395		7	33.517
	8	32.576		8	12.328
	9	19.092		9	14.34
	10	16.566		10	11.429
	11	14.254		11	7.748
	12	6.592		12	14.426
	13	18.706		13	15.795
	14	19.263		14	3.296
	15	14.34		15	9.503
	16	30.093		16	8.262
	17	15.496		17	7.106
	18	9.931		18	7.919
	19	15.367		19	22.687
	20	19.819		20	9.974
	21	34.887		21	11.986
	22	30.136		22	1.455
	23	19.134		23	17.165
	24	33.731		24	17.593
	25	29.151		25	13.527
	26	25.213		26	2.226
	27	15.325		27	33.004
	28	24.228		28	29.665
	29	13.398		29	21.617
	30	29.151		30	17.807
	31	5.094		31	22.045
	32	6.421		32	15.624
	33	15.924		33	31.42
	34	13.27		34	15.282
	35	17.165		35	19.648
	36	9.161		36	13.099
	37	14.169		37	19.006
	38	18.321		38	20.889
	39	14.854		39	28.98
	40	7.577		40	17.422
	41	6.335		41	2.098
	42	18.321		42	5.351
	43	10.916		43	4.751
	44	13.484		44	7.491
	45	8.304		45	17.979
	46	16.694		46	19.776
	47	12.157		47	10.916
	48	13.955		48	6.935
	49	15.153		49	7.363
	50	27.696		50	7.32
	51	27.054		51	11.815
	52	18.749		52	9.375
	53	28.723		53	13.099
	54	9.974		54	13.141
	55	27.482		55	20.162
	56	7.063		56	17.979
	57	8.433		57	7.234
	58	17.508		58	8.732
	59	7.32		59	19.905
	60	27.096		60	8.347

## Sheet:  LL ZT0
	Col (n=43)	Area		pifq (n=60)	Area
	1	8.604		1	21.317
	2	12.628		2	20.975
	3	3.296		3	17.465
	4	8.518		4	10.145
	5	16.395		5	19.434
	6	1.113		6	24.785
	7	17.165		7	7.534
	8	21.532		8	25.084
	9	16.866		9	22.516
	10	15.153		10	18.278
	11	29.151		11	33.046
	12	8.946		12	11.172
	13	8.861		13	12.927
	14	6.421		14	8.176
	15	17.422		15	24.485
	16	4.709		16	10.059
	17	11.258		17	2.055
	18	15.753		18	17.593
	19	22.773		19	8.518
	20	2.098		20	5.479
	21	13.784		21	15.838
	22	16.181		22	18.621
	23	23.458		23	16.052
	24	12.457		24	15.967
	25	12.97		25	23.757
	26	14.768		26	4.409
	27	21.532		27	7.149
	28	19.99		28	9.76
	29	28.798		29	3.724
	30	36.985		30	26.069
	31	15.924		31	13.784
	32	16.823		32	23.244
	33	7.405		33	22.644
	34	22.002		34	10.53
	35	24.014		35	2.44
	36	15.71		36	17.122
	37	20.119		37	16.352
	38	26.454		38	19.905
	39	12.499		39	25.941
	40	8.262		40	6.335
	41	15.068		41	14.683
	42	25.084		42	8.518
	43	19.177		43	33.902
				44	24.057
				45	23.843
				46	36.128
				47	10.53
				48	15.624
				49	16.395
				50	9.417
				51	14.04
				52	5.008
				53	3.681
				54	14.383
				55	13.184
				56	8.647
				57	1.541
				58	11.13
				59	19.434
				60	5.008

## Sheet:  SD ZT3
	Col (n=50)	Area		pifq (n=60)	Area
	1	16.352			28.552
	2	20.889			13.655
	3	19.605			23.629
	4	28.68			18.364
	5	12.457			7.32
	6	20.076			13.869
	7	5.265			6.293
	8	17.251			20.461
	9	12.457			10.059
	10	29.408			8.989
	11	18.792			16.566
	12	20.633			5.693
	13	39.382			23.158
	14	33.646			19.049
	15	11.815			9.931
	16	5.436			32.147
	17	21.489			13.912
	18	19.734			33.902
	19	31.163			27.182
	20	28.851			17.508
	21	24.699			42.293
	22	36.556			4.281
	23	32.875			29.365
	24	25.17			11.087
	25	50.511			28.38
	26	47.386			42.464
	27	42.036			21.103
	28	12.585			35.358
	29	7.662			32.918
	30	39.382			32.276
	31	23.415			17.979
	32	50.254			1.712
	33	34.159			1.455
	34	21.66			2.44
	35	15.239			19.862
	36	12.671			3.853
	37	17.508			19.605
	38	17.122			3.339
	39	26.583			7.234
	40	17.508			14.34
	41	38.012			4.195
	42	44.476			6.678
	43	17.765			31.034
	44	27.952			16.737
	45	31.163			16.48
	46	17.679			2.526
	47	17.465			28.466
	48	7.534			15.581
	49	21.018			7.063
	50	35.015			40.837
					12.842
					8.69
					11.558
					14.169
					9.931
					33.346
					7.191
					10.659
					3.724
					5.779

## Sheet:  LL ZT3
	Col (n=60)	Area		pifq (n=60)	Area
	1	1.755			15.624
	2	3.81			3.596
	3	2.825			18.878
	4	11.857			5.436
	5	15.111			18.449
	6	10.916			3.767
	7	9.246			15.111
	8	6.592			3.596
	9	3.039			10.659
	10	5.565			24.143
	11	8.048			24.656
	12	6.635			16.694
	13	3.382			22.045
	14	4.58			5.864
	15	1.584			7.448
	16	5.479			18.449
	17	4.152			13.784
	18	1.113			6.806
	19	12.799			3.168
	20	4.152			2.269
	21	29.151			9.161
	22	14.811			6.421
	23	4.666			4.537
	24	6.892			15.848
	25	6.721			8.219
	26	6.678			6.806
	27	4.88			14.254
	28	4.58			9.974
	29	16.01			12.585
	30	13.013			16.694
	31	11.6			6.335
	32	7.448			10.188
	33	11.643			5.222
	34	12.756			2.312
	35	38.098			23.415
	36	6.892			18.321
	37	15.71			19.648
	38	25.641			14.126
	39	18.364			14.126
	40	14.597			4.409
	41	5.608			7.534
	42	6.464			16.652
	43	2.312			16.395
	44	5.394			9.631
	45	7.962			4.366
	46	13.741			8.904
	47	21.317			12.114
	48	13.356			18.663
	49	17.508			6.678
	50	9.118			7.662
	51	5.265			21.317
	52	5.608			11.558
	53	13.57			5.308
	54	4.709			15.667
	55	5.265			6.592
	56	9.246			2.354
	57	9.332			3.168
	58	11.643			5.137
	59	2.183			17.337
	60	6.806			4.152

## Sheet:  SD ZT6
	Col (n=60)	Area		pifq (n=60)	Area
		12.628		1	20.376
		9.075		2	7.02
		14.597		3	14.126
		9.375		4	2.996
		7.62		5	12.371
		25.941		6	3.724
		12.97		7	4.024
		11.515		8	5.265
		10.488		9	2.526
		21.574		10	12.97
		16.138		11	8.561
		8.518		12	3.296
		13.099		13	2.226
		13.184		14	3.596
		4.709		15	6.849
		5.479		16	26.754
		22.216		17	24.014
		8.219		18	2.483
		4.452		19	33.774
		29.579		20	16.523
		2.354		21	12.713
		15.282		22	14.383
		11.986		23	9.118
		20.119		24	9.289
		12.371		25	4.024
		6.421		26	6.507
		7.919		27	5.479
		3.339		28	5.95
		8.946		29	3.21
		28.124		30	1.926
		10.787		31	5.522
		7.791		32	9.118
		7.149		33	7.32
		8.818		34	8.904
		11.643		35	21.403
		15.667		36	7.405
		24.271		37	4.281
		8.904		38	13.826
		5.137		39	12.799
		13.013		40	11.9
		21.103		41	0.985
		15.025		42	8.647
		24.87		43	6.207
		10.102		44	17.807
		3.895		45	13.955
		6.207		46	2.312
		11.558		47	4.067
		11.13		48	0.942
		8.476		49	9.888
		11.686		50	13.912
		3.467		51	0.642
		5.65		52	1.284
		11.6		53	1.798
		22.174		54	3.81
		11.6		55	5.864
		23.158		56	3.895
		8.176		57	7.534
		4.152		58	11.686
		5.522		59	13.527
		31.762		60	4.794

## Sheet:  LL ZT6
	Col (n=60)	Area		pifq (n=60)	Area
		9.589		1	37.327
		13.612		2	5.265
		15.111		3	15.71
		13.441		4	4.837
		10.145		5	11.515
		21.232		6	7.405
		12.2		7	13.27
		14.683		8	3.125
		1.883		9	11.9
		12.114		10	6.207
		5.137		11	2.697
		9.974		12	4.495
		9.289		13	7.405
		5.608		14	5.18
		21.746		15	6.464
		6.293		16	5.137
		1.584		17	3.339
		4.238		18	8.304
		19.99		19	3.125
		9.332		20	10.958
		4.623		21	5.65
		10.188		22	10.958
		31.848		23	34.844
		6.507		24	3.253
		11.044		25	2.098
		24.742		26	17.508
		11.429		27	4.837
		5.308		28	13.013
		8.39		29	3.253
		7.662		30	4.537
		3.296		31	28.338
		6.335		32	3.296
		10.273		33	2.312
		1.627		34	2.74
		4.024		35	5.265
		8.005		36	6.678
		2.226		37	7.876
		3.51		38	16.438
		2.269		39	13.141
		7.363		40	23.543
		13.57		41	30.221
		4.837		42	28.723
		5.479		43	4.281
		3.467		44	6.378
		32.747		45	13.313
		27.781		46	4.966
		6.207		47	15.924
		14.939		48	10.53
		37.712		49	1.883
		21.746		50	5.222
		1.156		51	9.888
		2.954		52	11.172
		2.226		53	5.693
		0.942		54	5.822
		8.048		55	2.526
		18.064		56	5.18
		7.106		57	5.308
		4.923		58	7.063
		11.472		59	18.364
		9.032		60	12.071

## Sheet:  SD ZT9
	Col (n=50)	Area		pifq (n=60)	Area
	1	4.281		1	20.376
	2	4.966		2	21.36
	3	1.755		3	3.981
	4	4.067		4	6.464
	5	4.409		5	22.43
	6	4.966		6	6.036
	7	10.059		7	8.176
	8	11.686		8	2.74
	9	10.787		9	6.293
	10	3.681		10	1.841
	11	4.323		11	3.895
	12	10.188		12	6.378
	13	4.58		13	6.721
	14	7.662		14	9.845
	15	1.584		15	9.032
	16	3.168		16	14.939
	17	5.436		17	8.39
	18	21.617		18	2.526
	19	14.854		19	9.375
	20	6.464		20	3.981
	21	7.405		21	4.366
	22	4.409		22	8.433
	23	7.277		23	2.825
	24	1.798		24	21.788
	25	1.241		25	2.354
	26	2.483		26	1.199
	27	5.522		27	8.304
	28	3.082		28	0.813
	29	10.231		29	2.697
	30	11.472		30	2.012
	31	28.252		31	12.927
	32	19.006		32	1.798
	33	18.706		33	5.436
	34	24.014		34	18.621
	35	25.727		35	5.565
	36	3.596		36	5.137
	37	17.508		37	2.825
	38	11.215		38	6.078
	39	3.853		39	1.584
	40	18.021		40	1.113
	41	5.008		41	2.098
	42	21.617		42	5.65
	43	6.507		43	2.44
	44	3.895		44	4.452
	45	11.857		45	11.815
	46	9.589		46	4.966
	47	24.4		47	10.445
	48	24.956		48	5.565
	49	11.001		49	7.748
	50	14.383		50	6.678
				51	9.332
				52	8.39
				53	11.515
				54	2.697
				55	16.566
				56	14.982
				57	6.935
				58	11.087
				59	7.834
				60	10.316

## Sheet:  LL ZT9
	Col (n=60)	Area		pifq (n=60)	Area
	1	2.226		1	7.234
	2	2.483		2	2.526
	3	9.417		3	2.14
	4	20.847		4	5.993
	5	2.654		5	1.413
	6	7.662		6	18.492
	7	6.207		7	25.256
	8	3.981		8	4.452
	9	0.813		9	2.825
	10	13.826		10	13.056
	11	26.583		11	2.568
	12	6.806		12	15.624
	13	20.162		13	2.269
	14	5.051		14	1.284
	15	8.176		15	4.88
	16	11.344		16	11.643
	17	3.424		17	9.546
	18	19.562		18	2.782
	19	4.495		19	11.772
	20	21.232		20	6.078
	21	7.32		21	9.075
	22	5.308		22	13.184
	23	7.191		23	2.526
	24	1.669		24	26.369
	25	4.794		25	4.837
	26	2.911		26	15.667
	27	4.966		27	15.71
	28	9.075		28	12.927
	29	2.782		29	5.779
	30	5.65		30	8.818
	31	2.055		31	16.994
	32	47.9		32	8.347
	33	10.659		33	22.944
	34	7.876		34	11.729
	35	6.121		35	18.064
	36	4.109		36	16.994
	37	5.222		37	2.483
	38	10.316		38	10.145
	39	3.296		39	4.666
	40	3.81		40	5.95
	41	2.782		41	3.125
	42	1.37		42	8.476
	43	8.133		43	7.705
	44	1.027		44	5.18
	45	1.284		45	4.794
	46	3.168		46	15.581
	47	2.697		47	12.842
	48	0.813		48	7.705
	49	2.782		49	51.924
	50	2.397		50	26.797
	51	15.795		51	17.251
	52	3.296		52	10.659
	53	8.262		53	5.993
	54	8.176		54	4.966
	55	7.791		55	14.768
	56	8.904		56	6.036
	57	6.378		57	4.923
	58	9.246		58	4.966
	59	14.64		59	1.926
	60	31.848		60	3.553
