# Supplementary material for: PIF transcriptional regulators are required for rhythmic stomatal movements
Source: Nat Commun. 2024 May 29;15:4540. doi: 10.1038/s41467-024-48669-4 (PMC11137129; doi:10.1038/s41467-024-48669-4)
Supplement: Supplementary file 6 — Source Data Files [file 41467_2024_48669_MOESM6_ESM.zip › Supplementary Figure 4a.xlsx]

## Sheet: STATISTICS
	pif1
	vs,
	Col-0
	ZT0	ZT3	ZT6	ZT9
Mann Whitney test
P value	0.3852	0.6774	0.9866	0.0025
Exact or approximate P value?	Exact	Exact	Exact	Exact
P value summary	ns	ns	ns	**
Significantly different (P < 0.05)?	No	No	No	Yes
One- or two-tailed P value?	Two-tailed	Two-tailed	Two-tailed	Two-tailed
Sum of ranks in column A,B	4617 , 6409	9703 , 5349	2671 , 5331	5266 , 3779
Mann-Whitney U	2472	3333	1761	1568
	pif3
	vs,
	Col-0
	ZT0	ZT3	ZT6	ZT9
Mann Whitney test
P value	0.1874	0.2566	0.3233	0.0938
Exact or approximate P value?	Exact	Exact	Exact	Exact
P value summary	ns	ns	ns	ns
Significantly different (P < 0.05)?	No	No	No	No
One- or two-tailed P value?	Two-tailed	Two-tailed	Two-tailed	Two-tailed
Sum of ranks in column A,B	4237 , 5493	11577 , 8725	3385 , 7790	5655 , 5974
Mann-Whitney U	2092	4539	2012	2404
	pif4
	vs,
	Col-0
	ZT0	ZT3	ZT6	ZT9
Mann Whitney test
P value	0.0131	0.3023	0.3197	0.8397
Exact or approximate P value?	Exact	Exact	Exact	Exact
P value summary	*	ns	ns	ns
Significantly different (P < 0.05)?	Yes	No	No	No
One- or two-tailed P value?	Two-tailed	Two-tailed	Two-tailed	Two-tailed
Sum of ranks in column A,B	4202 , 6824	11418 , 8483	3112 , 6341	3975 , 2928
Mann-Whitney U	2057	4478	1781	1629
	pif5
	vs,
	Col-0
	ZT0	ZT3	ZT6	ZT9
Mann Whitney test
P value	0.1662	0.9028	0.0752	0.3255
Exact or approximate P value?	Exact	Exact	Exact	Exact
P value summary	ns	ns	ns	ns
Significantly different (P < 0.05)?	No	No	No	No
One- or two-tailed P value?	Two-tailed	Two-tailed	Two-tailed	Two-tailed
Sum of ranks in column A,B	4105 , 5075	11060 , 9242	2743 , 3928	5140 , 5156
Mann-Whitney U	1960	4955	1227	2306

## Sheet: SD ZT0
Col-0 (n=65)	Area		pif1 (n=83)	Area		pif3 (n=74)	Area		pif4 (n=83)	Area		pif5 (n=70)	Area
1	11.095		1	11.434		1	17.109		1	9.698		1	20.243
2	10.079		2	16.855		2	18.93		2	20.751		2	17.151
3	17.532		3	34.726		3	3.515		3	3.091		3	17.659
4	13.128		4	11.985		4	15.034		4	24.901		4	23.038
5	26.002		5	28.162		5	9.994		5	10.884		5	19.438
6	20.454		6	22.911		6	18.21		6	21.428		6	28.797
7	5.505		7	30.83		7	22.402		7	3.515		7	20.243
8	8.385		8	19.777		8	25.367		8	15.669		8	8.427
9	21.386		9	10.375		9	25.367		9	8.385		9	29.263
10	19.48		10	6.225		10	8.343		10	21.555		10	17.956
11	21.513		11	24.477		11	4.447		11	9.994		11	2.329
12	29.348		12	16.347		12	30.11		12	0.847		12	12.662
13	9.317		13	5.082		13	28.712		13	10.714		13	7.284
14	17.913		14	16.516		14	25.07		14	20.581		14	20.963
15	17.998		15	20.836		15	37.394		15	11.392		15	19.989
16	7.199		16	2.753		16	27.865		16	5.209		16	17.744
17	5.844		17	17.066		17	3.557		17	24.477		17	26.426
18	10.418		18	17.236		18	6.945		18	29.898		18	4.235
19	10.206		19	14.102		19	21.81		19	3.43		19	11.476
20	14.187		20	14.187		20	15.288		20	6.522		20	18.887
21	14.864		21	19.607		21	24.732		21	15.627		21	26.553
22	4.701		22	24.562		22	12.154		22	15.838		22	15.415
23	3.515		23	18.379		23	11.773		23	15.33		23	9.317
24	15.373		24	7.453		24	29.644		24	16.897		24	19.396
25	12.916		25	17.998		25	22.699		25	24.647		25	29.475
26	21.937		26	17.151		26	10.206		26	20.158		26	30.66
27	14.526		27	11.985		27	6.098		27	17.49		27	17.871
28	4.32		28	17.066		28	38.495		28	11.688		28	5.082
29	13.043		29	2.922		29	14.399		29	31.253		29	8.554
30	7.665		30	2.372		30	31.253		30	17.659		30	26.553
31	16.728		31	36.293		31	29.39		31	27.4		31	4.701
32	3.473		32	11.349		32	21.471		32	25.367		32	16.601
33	18.845		33	19.607		33	4.489		33	12.196		33	10.968
34	15.373		34	16.389		34	11.095		34	15.965		34	7.369
35	10.841		35	11.688		35	52.555		35	25.621		35	4.32
36	2.075		36	15.457		36	14.483		36	4.362		36	7.75
37	8.046		37	15.33		37	24.562		37	13.763		37	21.894
38	19.48		38	13.763		38	2.583		38	12.705		38	11.942
39	7.496		39	10.799		39	4.658		39	9.147		39	16.897
40	5.463		40	27.103		40	22.275		40	29.432		40	19.438
41	8.427		41	12.408		41	23.546		41	32.1		41	8.131
42	43.788		42	24.308		42	25.875		42	39.088		42	26.976
43	14.78		43	13.806		43	14.653		43	24.647		43	27.188
44	15.711		44	28.67		44	23.334		44	33.328		44	2.541
45	17.278		45	3.473		45	21.047		45	25.155		45	20.2
46	5.378		46	9.486		46	5.251		46	6.903		46	15.796
47	16.601		47	4.658		47	12.196		47	15.33		47	5.336
48	10.164		48	12.832		48	1.355		48	21.852		48	13.975
49	20.116		49	5.336		49	13.933		49	15.203		49	2.583
50	12.069		50	31.169		50	4.362		50	16.855		50	4.912
51	13.636		51	8.936		51	12.45		51	12.874		51	14.102
52	17.998		52	7.326		52	15.415		52	25.917		52	15.881
53	24.181		53	17.405		53	8.851		53	25.197		53	24.054
54	14.017		54	37.563		54	16.812		54	10.968		54	1.398
55	25.452		55	34.556		55	13.933		55	10.121		55	6.479
56	17.066		56	28.543		56	7.75		56	3.557		56	25.197
57	10.757		57	27.061		57	13.128		57	15.754		57	9.825
58	12.578		58	8.724		58	9.571		58	13.001		58	10.46
59	7.623		59	13.509		59	12.747		59	22.741		59	13.34
60	25.96		60	33.667		60	6.437		60	30.914		60	12.832
61	14.483		61	17.405		61	13.425		61	24.393		61	28.416
62	14.271		62	7.03		62	9.613		62	16.643		62	10.757
63	19.946		63	12.154		63	17.659		63	9.401		63	19.184
64	9.401		64	9.783		64	22.953		64	13.297		64	26.044
65	15.669		65	17.956		65	15.161		65	27.4		65	6.818
			66	14.399		66	13.17		66	25.282		66	14.441
			67	10.799		67	22.572		67	25.282		67	19.861
			68	9.613		68	11.519		68	11.138		68	19.607
			69	29.559		69	14.017		69	13.721		69	25.113
			70	3.473		70	12.789		70	41.798		70	22.487
			71	10.375		71	2.626		71	5.59
			72	17.49		72	21.217		72	12.112
			73	7.157		73	11.604		73	14.61
			74	10.841		74	22.953		74	15.5
			75	3.346					75	29.644
			76	25.155					76	15.923
			77	36.377					77	18.803
			78	3.346					78	26.383
			79	21.005					79	25.748
			80	12.874					80	7.962
			81	12.154					81	24.139
			82	7.538					82	24.943
			83	11.18					83	13.34

## Sheet: SD ZT3
Col-0 (n=110)	Area		pif1 (n=63)	Area		pif3 (n=91)	Area		pif4 (n=89)	Area		pif5 (n=91)	Area
1	50.098		1	48.743		1	25.875		1	17.405		1	43.238
2	30.745		2	17.744		2	25.621		2	10.291		2	21.682
3	38.495		3	49.124		3	25.155		3	20.031		3	43.111
4	4.743		4	29.39		4	24.012		4	46.711		4	57.509
5	13.89		5	27.654		5	34.302		5	39.511		5	37.606
6	4.447		6	82.368		6	24.901		6	21.471		6	20.92
7	38.495		7	64.073		7	50.352		7	27.738		7	27.569
8	8.216		8	53.275		8	10.672		8	36.039		8	36.547
9	23.631		9	21.64		9	46.88		9	14.441		9	40.401
10	7.242		10	17.532		10	16.177		10	17.913		10	8.3
11	7.792		11	11.942		11	13.043		11	31.889		11	25.155
12	49.04		12	36.208		12	36.081		12	24.689		12	42.814
13	48.574		13	9.147		13	12.62		13	22.572		13	37.563
14	22.529		14	12.789		14	19.311		14	49.76		14	20.581
15	6.606		15	14.653		15	30.322		15	42.264		15	29.432
16	25.282		16	35.573		16	34.811		16	34.429		16	15.923
17	11.815		17	17.913		17	30.618		17	64.073		17	17.871
18	36.25		18	39.85		18	49.124		18	37.224		18	25.282
19	43.788		19	35.022		19	46.075		19	31.042		19	23.8
20	12.874		20	34.302		20	44.89		20	20.539		20	51.835
21	35.276		21	13.806		21	40.104		21	15.373		21	28.162
22	36.166		22	21.428		22	3.684		22	2.287		22	30.195
23	39.681		23	45.779		23	3.6		23	48.404		23	37.309
24	33.117		24	31.761		24	27.188		24	47.261		24	22.529
25	14.017		25	36.801		25	50.014		25	48.362		25	27.95
26	48.023		26	40.146		26	35.192		26	49.802		26	16.685
27	19.015		27	15.288		27	7.496		27	29.475		27	20.708
28	34.175		28	25.536		28	25.536		28	29.771		28	16.897
29	33.032		29	34.345		29	25.028		29	43.831		29	17.194
30	44.424		30	57.679		30	24.901		30	47.769		30	31.084
31	41.671		31	20.243		31	20.624		31	17.405		31	31.846
32	20.751		32	31.042		32	37.436		32	64.836		32	40.612
33	7.072		33	54.545		33	34.726		33	32.481		33	50.225
34	55.688		34	57.382		34	44.085		34	45.948		34	48.066
35	36.589		35	51.03		35	42.433		35	19.777		35	42.222
36	35.785		36	43.492		36	48.277		36	41.248		36	44.508
37	25.24		37	7.242		37	36.589		37	17.829		37	20.581
38	14.271		38	21.555		38	16.389		38	18.21		38	13.848
39	40.824		39	9.401		39	19.861		39	48.955		39	21.852
40	27.781		40	30.364		40	39.892		40	35.827		40	40.443
41	76.397		41	39.342		41	28.543		41	14.737		41	40.655
42	50.903		42	43.323		42	30.11		42	22.064		42	25.452
43	31.253		43	34.98		43	33.752		43	18.041		43	3.642
44	23.122		44	15.161		44	28.374		44	8.597		44	30.703
45	20.243		45	22.487		45	39.003		45	27.145		45	36.335
46	33.794		46	28.585		46	33.455		46	18.422		46	13.552
47	48.023		47	21.513		47	42.857		47	24.266		47	16.431
48	27.4		48	14.271		48	9.444		48	30.957		48	36.716
49	28.67		49	29.432		49	13.594		49	19.396		49	25.367
50	45.482		50	27.315		50	13.001		50	12.45		50	50.225
51	32.693		51	49.59		51	28.035		51	56.281		51	36.123
52	27.23		52	12.069		52	38.156		52	23.588		52	41.459
53	6.225		53	30.279		53	21.174		53	39.257		53	25.494
54	36.081		54	33.159		54	9.105		54	37.055		54	9.867
55	48.447		55	19.353		55	20.412		55	36.801		55	41.544
56	39.469		56	7.75		56	34.302		56	13.382		56	55.477
57	16.262		57	19.607		57	44.17		57	9.783		57	45.948
58	43.45		58	15.415		58	57.636		58	24.901		58	21.767
59	37.309		59	47.134		59	24.096		59	34.811		59	37.436
60	8.3		60	7.834		60	25.409		60	44.254		60	25.706
61	10.545		61	27.781		61	22.953		61	44.678		61	29.221
62	45.398		62	67.165		62	20.581		62	42.137		62	47.812
63	7.072		63	7.242		63	13.509		63	28.628		63	6.691
64	27.992					64	19.438		64	14.737		64	27.484
65	27.061					65	15.118		65	12.196		65	27.611
66	34.006					66	37.733		66	8.766		66	34.556
67	30.406					67	28.331		67	14.907		67	36.377
68	42.476					68	22.191		68	17.702		68	15.5
69	20.073					69	25.028		69	33.455		69	53.402
70	37.182					70	29.602		70	30.533		70	31.804
71	30.237					71	35.276		71	21.513		71	43.619
72	15.161					72	51.072		72	13.721		72	49.548
73	28.119					73	26.51		73	45.059		73	9.359
74	24.986					74	34.218		74	29.898		74	26.976
75	20.37					75	16.431		75	41.713		75	35.488
76	39.469					76	25.706		76	44.932		76	26.68
77	29.559					77	20.37		77	42.433		77	34.726
78	9.698					78	41.078		78	35.658		78	55.011
79	18.168					79	8.47		79	26.002		79	23.334
80	38.283					80	23.8		80	17.236		80	21.64
81	28.077					81	56.027		81	32.82		81	35.785
82	57.001					82	26.637		82	4.574		82	21.598
83	16.347					83	53.402		83	4.489		83	42.73
84	42.095					84	76.651		84	37.013		84	41.078
85	31.634					85	19.438		85	15.203		85	32.312
86	11.222					86	26.087		86	10.333		86	11.688
87	21.682					87	18.803		87	7.877		87	14.441
88	62.38					88	6.945		88	28.882		88	27.865
89	34.302					89	14.822		89	16.855		89	49.802
90	73.348					90	11.476					90	29.263
91	53.571					91	44.89					91	32.1
92	53.571
93	31.169
94	48.108
95	28.839
96	48.701
97	9.783
98	26.891
99	32.735
100	14.229
101	28.543
102	39.765
103	21.767
104	58.272
105	25.79
106	32.439
107	35.234
108	9.232
109	45.906
110	49.251

## Sheet: SD ZT6
Col-0 (n=42)	Area		pif1 (n=84)	Area		pif3 (n=107)	Area		pif4 (n=95)	Area		pif5 (n=73)	Area
1	19.777		1	14.356		1	17.405		1	19.311		1	15.627
2	18.041		2	12.705		2	43.111		2	21.513		2	13.213
3	28.374		3	37.86		3	39.257		3	33.921		3	11.519
4	16.389		4	11.138		4	22.064		4	30.195		4	17.659
5	25.494		5	14.483		5	7.411		5	19.438		5	5.124
6	36.928		6	17.363		6	17.956		6	15.034		6	12.069
7	34.006		7	21.005		7	27.865		7	32.608		7	23.758
8	27.23		8	42.814		8	14.949		8	22.614		8	7.962
9	52.555		9	47.176		9	21.64		9	25.367		9	15.161
10	53.148		10	18.676		10	19.692		10	25.282		10	25.367
11	20.708		11	8.3		11	11.011		11	35.022		11	45.144
12	16.347		12	11.392		12	38.622		12	10.418		12	33.794
13	18.718		13	6.733		13	38.029		13	43.873		13	14.441
14	26.934		14	21.259		14	17.363		14	14.017		14	15.838
15	15.542		15	26.934		15	21.301		15	38.071		15	35.065
16	17.066		16	5.463		16	19.226		16	17.659		16	29.178
17	18.506		17	13.001		17	24.181		17	5.505		17	12.154
18	15.627		18	26.553		18	11.731		18	28.077		18	11.138
19	10.672		19	22.657		19	31.634		19	19.015		19	40.739
20	18.295		20	10.502		20	12.366		20	17.659		20	37.14
21	9.783		21	12.069		21	16.643		21	9.19		21	16.643
22	15.415		22	20.581		22	15.838		22	10.714		22	35.615
23	21.428		23	13.806		23	16.939		23	17.998		23	43.153
24	13.806		24	24.605		24	14.822		24	6.733		24	17.321
25	3.049		25	32.227		25	25.875		25	9.401		25	15.838
26	30.152		26	14.187		26	28.755		26	13.552		26	12.196
27	4.447		27	16.558		27	20.666		27	9.063		27	29.898
28	27.357		28	19.438		28	28.585		28	8.173		28	10.968
29	28.331		29	37.436		29	28.077		29	4.955		29	7.242
30	19.65		30	54.291		30	12.281		30	21.894		30	9.91
31	24.52		31	35.192		31	37.267		31	11.561		31	5.463
32	13.043		32	12.366		32	8.131		32	12.281		32	11.561
33	15.373		33	23.08		33	26.976		33	7.326		33	26.849
34	9.867		34	26.722		34	5.886		34	16.05		34	12.535
35	27.738		35	5.802		35	15.542		35	13.806		35	10.672
36	23.207		36	27.23		36	15.838		36	26.214		36	7.199
37	25.748		37	6.522		37	11.646		37	17.066		37	19.946
38	31.889		38	27.781		38	16.22		38	36.632		38	18.168
39	31.889		39	13.17		39	19.142		39	26.129		39	16.939
40	12.281		40	18.887		40	33.667		40	23.461		40	16.643
41	16.558		41	32.693		41	13.594		41	41.205		41	21.682
42	14.907		42	33.413		42	21.428		42	25.917		42	23.461
			43	48.616		43	31.38		43	31.084		43	10.206
			44	10.799		44	25.917		44	22.275		44	10.333
			45	39.045		45	24.181		45	24.943		45	8.639
			46	12.916		46	56.324		46	10.757		46	20.963
			47	23.758		47	17.575		47	18.295		47	9.232
			48	10.291		48	14.06		48	14.441		48	39.681
			49	9.232		49	41.798		49	28.585		49	26.595
			50	30.745		50	57.467		50	37.351		50	20.454
			51	9.571		51	25.833		51	21.217		51	12.196
			52	7.665		52	39.935		52	37.436		52	13.679
			53	16.77		53	44.254		53	20.031		53	7.538
			54	19.65		54	36.208		54	13.001		54	5.971
			55	22.148		55	46.287		55	27.061		55	15.5
			56	23.122		56	25.197		56	12.662		56	29.093
			57	15.584		57	41.332		57	11.434		57	24.054
			58	29.686		58	8.343		58	17.575		58	26.383
			59	6.098		59	13.975		59	23.376		59	9.528
			60	21.047		60	21.259		60	35.996		60	27.738
			61	14.653		61	15.076		61	21.047		61	22.445
			62	37.055		62	42.222		62	32.566		62	16.389
			63	43.788		63	39.215		63	30.237		63	11.561
			64	10.841		64	16.262		64	15.754		64	12.45
			65	26.129		65	29.602		65	37.606		65	22.445
			66	32.524		66	17.236		66	17.109		66	19.226
			67	23.758		67	17.575		67	10.968		67	8.936
			68	34.006		68	6.31		68	7.115		68	20.327
			69	11.392		69	3.303		69	22.233		69	20.581
			70	39.003		70	13.636		70	19.904		70	18.506
			71	11.985		71	11.392		71	13.34		71	10.206
			72	39.3		72	8.766		72	9.825		72	26.722
			73	26.976		73	11.646		73	4.658		73	24.181
			74	26.044		74	2.499		74	17.617
			75	7.03		75	13.763		75	14.399
			76	35.192		76	19.269		76	7.072
			77	33.794		77	41.671		77	6.183
			78	24.774		78	38.58		78	20.793
			79	18.083		79	21.344		79	12.239
			80	31.677		80	24.52		80	4.235
			81	18.591		81	9.571		81	7.75
			82	36.928		82	18.506		82	12.239
			83	8.766		83	19.269		83	14.61
			84	14.399		84	16.558		84	19.523
						85	13.297		85	27.696
						86	13.128		86	12.832
						87	9.444		87	14.399
						88	16.05		88	33.201
						89	9.486		89	34.938
						90	30.068		90	36.97
						91	1.99		91	23.334
						92	5.039		92	8.724
						93	8.216		93	17.532
						94	4.912		94	7.75
						95	3.303		95	29.348
						96	18.972
						97	6.86
						98	12.916
						99	9.401
						100	18.549
						101	21.682
						102	8.131
						103	23.715
						104	11.519
						105	12.832
						106	6.437
						107	16.262

## Sheet: SD ZT9
Col-0 (n=68)	Area		pif1 (n=66)	Area		pif3 (n=84)	Area		pif4 (n=49)	Area		pif5 (n=75)	Area
1	16.135		1	14.229		1	11.815		1	12.959		1	15.965
2	11.858		2	9.91		2	7.834		2	24.096		2	25.833
3	9.783		3	6.014		3	9.105		3	8.3		3	11.646
4	8.554		4	6.903		4	14.229		4	9.232		4	9.19
5	6.225		5	6.818		5	8.639		5	10.291		5	9.105
6	17.575		6	40.739		6	21.513		6	22.191		6	18.464
7	16.558		7	42.603		7	27.442		7	11.265		7	9.401
8	17.956		8	29.263		8	49.548		8	17.321		8	18.803
9	12.705		9	5.759		9	27.4		9	28.585		9	14.907
10	16.855		10	14.737		10	30.322		10	23.376		10	13.255
11	14.271		11	19.438		11	19.946		11	32.185		11	11.773
12	18.676		12	11.985		12	17.659		12	14.017		12	12.323
13	31.042		13	11.349		13	7.919		13	6.988		13	30.406
14	18.718		14	17.702		14	29.051		14	11.985		14	15.796
15	16.728		15	12.069		15	16.347		15	8.427		15	33.879
16	22.445		16	11.053		16	11.985		16	8.724		16	10.545
17	27.738		17	6.479		17	21.471		17	14.399		17	15.627
18	26.807		18	15.754		18	15.542		18	18.168		18	24.986
19	39.554		19	29.475		19	15.034		19	29.94		19	13.17
20	22.064		20	20.666		20	9.783		20	26.51		20	27.061
21	17.278		21	9.952		21	26.807		21	39.892		21	26.68
22	27.696		22	16.304		22	18.295		22	39.935		22	28.543
23	26.764		23	27.273		23	22.953		23	15.245		23	8.936
24	6.86		24	17.998		24	18.549		24	19.904		24	11.561
25	16.22		25	15.881		25	11.561		25	16.092		25	14.526
26	22.148		26	18.718		26	13.043		26	18.295		26	19.861
27	20.92		27	18.295		27	8.851		27	10.206		27	12.323
28	19.607		28	18.337		28	10.502		28	13.975		28	9.571
29	19.48		29	15.118		29	16.347		29	18.676		29	22.953
30	31.931		30	13.128		30	6.733		30	20.412		30	17.956
31	30.533		31	8.512		31	26.764		31	32.354		31	23.038
32	25.028		32	10.63		32	58.483		32	22.741		32	18.887
33	43.026		33	11.858		33	28.712		33	29.39		33	12.832
34	17.151		34	13.933		34	13.89		34	35.065		34	34.472
35	31.169		35	5.675		35	29.856		35	13.297		35	21.64
36	23.588		36	21.894		36	21.047		36	29.813		36	52.131
37	23.122		37	10.884		37	10.672		37	16.516		37	19.142
38	31.296		38	8.004		38	30.11		38	12.705		38	37.351
39	24.732		39	11.942		39	16.812		39	29.813		39	33.413
40	15.542		40	6.649		40	16.77		40	12.493		40	24.816
41	9.994		41	11.434		41	17.659		41	14.229		41	7.157
42	39.045		42	16.304		42	39.384		42	27.781		42	20.666
43	4.997		43	17.448		43	16.008		43	21.174		43	15.203
44	10.079		44	13.933		44	46.583		44	27.95		44	31.634
45	36.801		45	15.796		45	8.936		45	20.878		45	13.975
46	18.21		46	14.399		46	13.933		46	32.82		46	14.271
47	12.239		47	11.138		47	18.337		47	12.789		47	5.675
48	11.604		48	15.161		48	22.995		48	23.588		48	16.728
49	16.685		49	15.838		49	14.102		49	17.321		49	22.445
50	26.637		50	15.923		50	12.069					50	9.02
51	42.899		51	44.847		51	14.907					51	8.809
52	14.229		52	43.619		52	9.952					52	7.623
53	21.64		53	4.362		53	14.187					53	8.766
54	18.379		54	8.343		54	17.405					54	36.42
55	16.389		55	22.402		55	17.194					55	19.607
56	17.236		56	39.596		56	11.053					56	21.217
57	12.366		57	26.595		57	19.099					57	27.992
58	10.333		58	3.642		58	26.764					58	30.364
59	15.33		59	9.952		59	14.737					59	10.333
60	25.875		60	13.933		60	15.034					60	11.646
61	17.617		61	22.529		61	15.838					61	23.588
62	21.937		62	17.066		62	19.015					62	21.428
63	14.61		63	8.809		63	11.392					63	12.662
64	11.053		64	23.842		64	11.011					64	15.245
65	10.672		65	15.711		65	14.907					65	13.467
66	17.194		66	5.759		66	9.401					66	10.079
67	11.265					67	8.809					67	14.653
68	13.975					68	19.734					68	23.715
						69	13.213					69	13.297
						70	27.188					70	11.731
						71	22.148					71	26.341
						72	17.575					72	21.555
						73	8.385					73	22.233
						74	19.184					74	19.396
						75	26.087					75	14.568
						76	27.527
						77	9.655
						78	6.903
						79	8.216
						80	13.721
						81	15.627
						82	23.334
						83	12.281
						84	12.196
