# Supplementary material for: PIF transcriptional regulators are required for rhythmic stomatal movements
Source: Nat Commun. 2024 May 29;15:4540. doi: 10.1038/s41467-024-48669-4 (PMC11137129; doi:10.1038/s41467-024-48669-4)
Supplement: Supplementary file 6 — Source Data Files [file 41467_2024_48669_MOESM6_ESM.zip › Supplementary Figure 3.xlsx]

## Sheet: STATISTICS
Col-0 SD vs Col-0 DD	ZT3	ZT6	ZT9
Mann Whitney test
P value	<0,0001	<0,0001	<0,0001
Exact or approximate P value?	Exact	Exact	Exact
P value summary	****	****	****
Significantly different (P < 0.05)?	Yes	Yes	Yes
One- or two-tailed P value?	Two-tailed	Two-tailed	Two-tailed
Sum of ranks in column A,C	4998 , 2263	4393 , 2867	4518 , 2742
Mann-Whitney U	432.5	1037	912
pifq SD vs pifq DD	ZT3	ZT6	ZT9
Mann Whitney test
P value	0.2736	0.2308	0.5271
Exact or approximate P value?	Exact	Exact	Exact
P value summary	ns	ns	ns
Significantly different (P < 0.05)?	No	No	No
One- or two-tailed P value?	Two-tailed	Two-tailed	Two-tailed
Sum of ranks in column A,C	3611 , 2830	3859 , 3401	2749 , 3468
Mann-Whitney U	1399	1571	1423

## Sheet: SD ZT0
	Col-0 (n=60)	Area			pifq (n=60)	Area
	1	14.284			1	23.382
	2	11.436			2	21.936
	3	10.288			3	31.417
	4	8.247			4	19.726
	5	11.266			5	18.28
	6	10.841			6	19.046
	7	17.77			7	13.051
	8	7.312			8	6.462
	9	17.303			9	20.363
	10	14.624			10	31.842
	11	18.408			11	10.16
	12	19.513			12	22.192
	13	10.246			13	16.24
	14	7.61			14	8.97
	15	14.794			15	1.743
	16	24.615			16	14.582
	17	17.515			17	13.051
	18	4.421			18	9.565
	19	44.638			19	27.038
	20	20.023			20	11.138
	21	19.896			21	13.519
	22	18.961			22	15.645
	23	11.946			23	12.584
	24	19.343			24	16.495
	25	33.967			25	25.465
	26	35.158			26	8.29
	27	10.798			27	11.818
	28	12.924			28	12.074
	29	14.157			29	19.683
	30	17.898			30	5.399
	31	18.663			31	9.523
	32	14.794			32	13.987
	33	31.502			33	13.561
	34	10.416			34	18.493
	35	34.563			35	20.023
	36	21.724			36	1.871
	37	6.93			37	17.133
	38	5.739			38	5.697
	39	5.484			39	6.632
	40	20.363			40	6.292
	41	20.789			41	10.033
	42	16.027			42	10.586
	43	21.511			43	6.462
	44	7.27			44	10.246
	45	11.266			45	2.848
	46	11.478			46	4.804
	47	38.729			47	3.401
	48	19.811			48	9.99
	49	35.115			49	5.952
	50	26.74			50	9.098
	51	30.737			51	4.124
	52	26.613			52	8.205
	53	11.776			53	5.399
	54	18.28			54	8.8
	55	24.87			55	12.286
	56	30.226			56	7.227
	57	13.987			57	11.351
	58	8.63			58	20.321
	59	14.114			59	6.419
	60	16.112			60	10.883

## Sheet: SD ZT3
	Col-0 (n=60)	Area			pifq (n=60)	Area
	1	22.957			1	16.155
	2	36.603			2	9.778
	3	30.269			3	13.349
	4	15.645			4	12.584
	5	24.997			5	9.353
	6	37.071			6	10.331
	7	34.648			7	11.138
	8	34.86			8	1.573
	9	22.787			9	6.887
	10	20.534			10	3.188
	11	44.383			11	2.253
	12	41.152			12	4.676
	13	34.053			13	9.14
	14	36.518			14	3.401
	15	34.605			15	22.192
	16	17.26			16	16.665
	17	20.236			17	10.671
	18	38.601			18	3.401
	19	23.254			19	13.009
	20	26.485			20	6.759
	21	39.154			21	14.029
	22	31.842			22	5.144
	23	41.365			23	3.954
	24	53.523			24	7.61
	25	35.455			25	10.543
	26	42.087			26	2.551
	27	21.384			27	3.996
	28	34.308			28	1.913
	29	12.371			29	5.484
	30	37.496			30	8.502
	31	52.588			31	11.266
	32	9.395			32	9.183
	33	35.455			33	9.778
	34	9.098			34	2.636
	35	35.923			35	4.166
	36	43.32			36	8.673
	37	10.033			37	10.501
	38	35.625			38	10.841
	39	7.865			39	4.549
	40	20.661			40	16.027
	41	7.015			41	14.879
	42	27.676			42	5.569
	43	49.442			43	9.735
	44	35.71			44	19.173
	45	63.769			45	10.416
	46	29.249			46	20.023
	47	4.761			47	15.857
	48	24.275			48	19.683
	49	10.16			49	18.195
	50	29.844			50	12.711
	51	25.465			51	18.493
	52	23.764			52	24.317
	53	9.353			53	17.048
	54	20.491			54	13.136
	55	17.855			55	25.678
	56	11.903			56	13.902
	57	34.308			57	10.798
	58	21.469			58	5.442
	59	15.9			59	11.393
	60	7.312			60	11.521

## Sheet: DD ZT3
	Col-0 (n=60)	Area			pifq (n=53)	Area
	1	8.332			1	2.721
	2	4.081			2	5.229
	3	9.055			3	12.669
	4	16.197			4	1.658
	5	2.296			5	14.072
	6	8.162			6	12.201
	7	9.268			7	1.148
	8	7.312			8	12.966
	9	17.303			9	5.059
	10	23.254			10	5.824
	11	14.667			11	18.238
	12	15.687			12	7.822
	13	6.717			13	4.591
	14	8.332			14	3.061
	15	7.397			15	5.272
	16	6.845			16	7.057
	17	1.53			17	10.416
	18	11.351			18	6.249
	19	11.393			19	1.956
	20	15.39			20	12.116
	21	6.037			21	4.506
	22	11.308			22	9.82
	23	16.112			23	9.353
	24	16.707			24	12.116
	25	10.841			25	11.861
	26	9.48			26	9.013
	27	18.068			27	1.743
	28	4.889			28	7.61
	29	20.151			29	11.223
	30	15.347			30	19.896
	31	12.244			31	8.12
	32	7.567			32	5.739
	33	7.78			33	11.351
	34	11.138			34	9.013
	35	13.306			35	15.092
	36	9.65			36	10.373
	37	20.746			37	3.231
	38	22.872			38	9.65
	39	12.329			39	10.671
	40	6.845			40	13.561
	41	5.229			41	6.419
	42	16.877			42	12.499
	43	4.549			43	12.116
	44	7.397			44	9.438
	45	11.181			45	22.277
	46	14.879			46	10.798
	47	7.525			47	15.56
	48	8.715			48	11.181
	49	8.63			49	13.009
	50	9.438			50	10.288
	51	15.177			51	5.739
	52	12.286			52	3.869
	53	11.691			53	10.033
	54	7.822
	55	13.221
	56	6.334
	57	8.545
	58	9.395
	59	6.632
	60	6.887

## Sheet: SD ZT6
	Col-0 (n=60)	Area			pifq (n=60)	Area
	1	4.421			1	3.826
	2	17.515			2	14.709
	3	2.763			3	19.216
	4	6.377			4	50.08
	5	10.033			5	6.717
	6	5.569			6	16.877
	7	1.615			7	43.49
	8	1.573			8	32.054
	9	16.452			9	26.018
	10	14.497			10	16.622
	11	4.591			11	1.063
	12	6.759			12	12.159
	13	9.905			13	14.327
	14	5.016			14	11.648
	15	19.428			15	2.806
	16	6.164			16	13.774
	17	21.809			17	2.593
	18	14.327			18	10.16
	19	5.059			19	11.776
	20	13.306			20	5.782
	21	8.673			21	14.837
	22	4.336			22	16.24
	23	4.251			23	13.604
	24	5.101			24	13.179
	25	9.82			25	6.547
	26	4.464			26	15.347
	27	9.948			27	7.61
	28	10.118			28	8.205
	29	12.924			29	5.782
	30	8.588			30	20.278
	31	12.329			31	5.059
	32	7.78			32	3.529
	33	19.386			33	2.508
	34	8.205			34	3.699
	35	11.861			35	2.551
	36	41.322			36	12.796
	37	26.358			37	4.719
	38	22.404			38	3.188
	39	13.817			39	2.678
	40	3.996			40	3.103
	41	3.571			41	1.998
	42	21.129			42	15.39
	43	12.541			43	8.162
	44	15.857			44	3.444
	45	47.189			45	1.445
	46	10.841			46	4.039
	47	5.782			47	0.893
	48	5.909			48	1.318
	49	25.593			49	2.083
	50	19.768			50	15.687
	51	22.532			51	8.332
	52	16.835			52	2.848
	53	21.044			53	1.318
	54	19.641			54	8.588
	55	12.371			55	2.763
	56	8.715			56	6.504
	57	4.294			57	3.571
	58	15.475			58	11.478
	59	5.824			59	1.828
	60	11.223			60	12.116

## Sheet: DD ZT6
	Col-0 (n=60)	Area			pifq (n=60)	Area
	1	10.841			1	6.859
	2	3.061			2	2.3
	3	2.678			3	11.545
	4	2.636			4	6.177
	5	5.909			5	3.621
	6	3.401			6	5.112
	7	12.329			7	8.989
	8	8.46			8	3.578
	9	9.268			9	7.029
	10	5.654			10	3.664
	11	5.612			11	1.619
	12	12.839			12	13.504
	13	8.63			13	3.493
	14	4.166			14	3.323
	15	4.039			15	1.789
	16	1.956			16	2.556
	17	1.19			17	6.773
	18	5.144			18	4.984
	19	1.403			19	5.069
	20	13.987			20	2.939
	21	5.101			21	4.643
	22	4.081			22	11.715
	23	4.081			23	12.013
	24	3.571			24	6.816
	25	4.039			25	4.814
	26	3.954			26	20.406
	27	1.871			27	8.051
	28	7.27			28	6.646
	29	4.591			29	9.713
	30	4.804			30	3.451
	31	10.203			31	21.726
	32	10.841			32	1.917
	33	6.079			33	10.224
	34	15.475			34	9.585
	35	9.055			35	2.343
	36	9.693			36	2.3
	37	3.486			37	3.664
	38	15.857			38	3.238
	39	8.332			39	13.632
	40	3.358			40	3.919
	41	3.911			41	11.758
	42	17.303			42	7.285
	43	3.911			43	16.401
	44	15.687			44	6.177
	45	2.466			45	8.307
	46	4.294			46	8.35
	47	25.635			47	2.173
	48	10.118			48	6.22
	49	2.296			49	2.428
	50	12.414			50	3.962
	51	8.63			51	11.076
	52	1.615			52	2.087
	53	4.166			53	8.094
	54	10.246			54	28.372
	55	5.824			55	11.417
	56	13.519			56	6.347
	57	3.486			57	16.785
	58	4.294			58	1.022
	59	20.023			59	2.045
	60	2.296			60	3.28

## Sheet: SD ZT9
	Col-0 (n=60)	Area			pifq (n=51)	Area
	1	9.798			1	12.524
	2	1.278			2	4.601
	3	8.563			3	8.137
	4	9.585			4	6.518
	5	3.664			5	5.155
	6	1.661			6	4.516
	7	7.753			7	1.576
	8	19.937			8	7.242
	9	21.258			9	10.693
	10	9.415			10	19.042
	11	7.583			11	3.152
	12	8.776			12	13.888
	13	8.477			13	2.173
	14	2.854			14	7.072
	15	13.504			15	6.603
	16	10.693			16	5.282
	17	3.749			17	9.628
	18	20.193			18	11.843
	19	11.204			19	19.767
	20	5.581			20	6.347
	21	8.648			21	11.715
	22	8.563			22	17.04
	23	16.146			23	9.031
	24	5.708			24	5.751
	25	15.847			25	2.173
	26	6.603			26	0.809
	27	3.834			27	13.249
	28	5.921			28	7.114
	29	11.417			29	1.917
	30	6.816			30	3.962
	31	17.381			31	6.092
	32	9.457			32	5.964
	33	7.924			33	3.238
	34	14.697			34	6.22
	35	6.816			35	1.448
	36	13.462			36	4.984
	37	21.215			37	1.832
	38	14.697			38	9.5
	39	2.173			39	8.179
	40	6.646			40	1.619
	41	11.8			41	5.495
	42	16.827			42	9.713
	43	6.22			43	6.262
	44	6.773			44	2.3
	45	15.08			45	2.684
	46	7.37			46	0.809
	47	11.076			47	11.672
	48	5.538			48	14.74
	49	15.762			49	14.441
	50	5.112			50	6.944
	51	11.459			51	1.065
	52	13.376
	53	16.231
	54	17.764
	55	9.968
	56	6.518
	57	5.538
	58	13.291
	59	15.379
	60	16.998

## Sheet: DD ZT9
	Col-0 (n=60)	Area			pifq (n=60)	Area
	1	9.926			1	13.206
	2	13.163			2	12.993
	3	1.874			3	6.646
	4	8.35			4	7.711
	5	4.942			5	15.677
	6	5.453			6	10.096
	7	8.222			7	13.249
	8	8.605			8	10.991
	9	7.966			9	9.841
	10	1.96			10	9.798
	11	7.157			11	4.345
	12	8.563			12	4.686
	13	7.455			13	5.751
	14	8.776			14	4.43
	15	1.406			15	3.493
	16	2.684			16	9.628
	17	3.28			17	11.374
	18	2.556			18	1.022
	19	1.832			19	3.578
	20	0.809			20	8.52
	21	3.791			21	6.646
	22	3.834			22	13.249
	23	2.726			23	9.244
	24	3.919			24	1.789
	25	6.646			25	3.791
	26	9.5			26	12.993
	27	14.314			27	3.451
	28	3.536			28	1.491
	29	2.513			29	2.982
	30	8.35			30	5.027
	31	1.874			31	3.493
	32	8.989			32	3.152
	33	23.089			33	14.825
	34	5.155			34	5.069
	35	1.15			35	8.69
	36	5.282			36	3.621
	37	3.621			37	4.004
	38	2.769			38	9.713
	39	4.09			39	6.007
	40	10.224			40	10.65
	41	3.536			41	10.48
	42	6.347			42	9.841
	43	13.888			43	1.193
	44	4.345			44	2.343
	45	0.852			45	13.121
	46	2.599			46	5.112
	47	2.173			47	6.731
	48	12.482			48	13.376
	49	3.451			49	11.545
	50	4.43			50	4.388
	51	5.027			51	12.567
	52	4.473			52	6.944
	53	7.498			53	14.825
	54	3.877			54	9.031
	55	18.19			55	3.621
	56	3.962			56	4.686
	57	3.791			57	6.986
	58	12.61			58	6.22
	59	9.329			59	2.002
	60	4.26			60	4.132
