# Supplementary material for: PIF transcriptional regulators are required for rhythmic stomatal movements
Source: Nat Commun. 2024 May 29;15:4540. doi: 10.1038/s41467-024-48669-4 (PMC11137129; doi:10.1038/s41467-024-48669-4)
Supplement: Supplementary file 6 — Source Data Files [file 41467_2024_48669_MOESM6_ESM.zip › Supplementary Figure 11.xlsx]

## Sheet: STATISTICS
KAT1OX SD vs Col-0 SD	ZT0	ZT3	ZT6	ZT9
Mann Whitney test
P value	0.0077	0.2418	0.1913	0.1787
Exact or approximate P value?	Exact	Exact	Exact	Exact
P value summary	**	ns	ns	ns
Significantly different (P < 0.05)?	Yes	No	No	No
One- or two-tailed P value?	Two-tailed	Two-tailed	Two-tailed	Two-tailed
Sum of ranks in column A,B	3344 , 4406	6908 , 6133	5914 , 4527	4931 , 3980
Mann-Whitney U	1391	2893	2173	1850
KAT1OX LL vs Col-0 LL
Mann Whitney test
P value	0.108	0.0897	0.0053	0.0462
Exact or approximate P value?	Exact	Exact	Exact	Exact
P value summary	ns	ns	**	*
Significantly different (P < 0.05)?	No	No	Yes	Yes
One- or two-tailed P value?	Two-tailed	Two-tailed	Two-tailed	Two-tailed
Sum of ranks in column A,B	8480 , 8912	6246 , 8460	10512 , 10809	7113 , 6583
Mann-Whitney U	3727	3086	4071	2742

## Sheet: SD ZT0
Col-0 (n=62)	Area		KAT1OX (n=62)	Area
1	18.379		1	10.757
2	11.138		2	24.266
3	23.715		3	43.958
4	24.816		4	17.956
5	5.632		5	26.002
6	12.366		6	45.525
7	14.526		7	16.728
8	13.213		8	45.228
9	11.519		9	34.938
10	12.366		10	24.816
11	12.578		11	7.834
12	9.317		12	11.307
13	6.818		13	41.713
14	7.03		14	12.154
15	16.05		15	7.962
16	18.506		16	15.415
17	24.308		17	30.872
18	30.279		18	23.249
19	15.118		19	9.232
20	36.505		20	32.608
21	16.685		21	24.054
22	28.119		22	35.615
23	23.038		23	30.618
24	19.015		24	11.688
25	18.633		25	33.879
26	11.604		26	32.778
27	14.356		27	2.795
28	12.366		28	19.269
29	1.525		29	8.597
30	19.142		30	20.751
31	13.594		31	31.465
32	3.261		32	11.942
33	6.437		33	24.732
34	6.903		34	18.718
35	11.265		35	23.588
36	18.718		36	11.985
37	9.359		37	10.672
38	10.587		38	7.199
39	5.844		39	9.825
40	25.706		40	50.988
41	14.144		41	28.585
42	13.89		42	8.089
43	4.574		43	28.924
44	11.349		44	24.308
45	13.933		45	14.399
46	16.982		46	8.046
47	12.705		47	8.978
48	7.707		48	33.201
49	33.667		49	8.851
50	7.834		50	11.011
51	17.786		51	17.024
52	19.353		52	9.867
53	30.576		53	12.789
54	12.112		54	44.932
55	10.375		55	32.1
56	33.837		56	31.931
57	28.162		57	20.836
58	24.943		58	30.237
59	15.076		59	4.15
60	16.177		60	18.549
61	25.748		61	54.46
62	9.486		62	46.372

## Sheet: LL ZT0
Col-0 (n=97)	Area		KAT1OX (n=89)	Area
1	41.078		1	31.804
2	41.29		2	27.4
3	38.071		3	48.15
4	7.03		4	44.974
5	48.87		5	22.064
6	23.292		6	32.058
7	34.429		7	34.98
8	36.589		8	53.148
9	23.376		9	40.401
10	15.711		10	4.658
11	17.913		11	17.448
12	36.589		12	22.148
13	8.47		13	43.873
14	13.848		14	17.363
15	29.305		15	36.505
16	23.8		16	34.938
17	6.225		17	3.134
18	5.336		18	34.938
19	21.005		19	12.747
20	12.705		20	32.863
21	15.161		21	28.755
22	29.94		22	16.77
23	7.58		23	3.473
24	23.8		24	30.152
25	48.997		25	47.685
26	9.867		26	58.102
27	8.131		27	14.06
28	27.738		28	54.799
29	41.502		29	47.134
30	33.244		30	12.154
31	52.851		31	12.281
32	46.499		32	46.245
33	4.023		33	9.444
34	45.144		34	11.434
35	47.176		35	6.183
36	47.303		36	11.138
37	40.231		37	11.985
38	27.4		38	22.106
39	36.505		39	36.547
40	20.708		40	44.678
41	5.802		41	14.229
42	41.417		42	41.967
43	39.723		43	28.035
44	46.499		44	60.304
45	55.053		45	27.95
46	57.636		46	32.778
47	4.489		47	21.344
48	43.238		48	29.093
49	13.679		49	74.195
50	30.999		50	30.872
51	7.411		51	31.126
52	14.695		52	41.671
53	33.371		53	12.069
54	1.863		54	31.169
55	29.517		55	2.287
56	9.952		56	11.18
57	32.735		57	35.022
58	13.17		58	11.434
59	3.938		59	1.821
60	31.38		60	18.422
61	23.376		61	10.079
62	14.991		62	26.976
63	28.035		63	12.662
64	5.082		64	26.256
65	41.459		65	5.167
66	36.462		66	61.787
67	9.274		67	5.336
68	31.719		68	31.169
69	29.475		69	15.457
70	8.046		70	48.786
71	24.689		71	2.033
72	21.852		72	48.447
73	14.949		73	42.56
74	18.168		74	32.27
75	17.744		75	40.739
76	22.529		76	20.116
77	13.848		77	38.495
78	19.184		78	29.729
79	17.998		79	44.89
80	14.017		80	42.052
81	34.938		81	6.395
82	35.234		82	41.967
83	22.995		83	5.505
84	46.414		84	74.618
85	14.568		85	48.108
86	13.425		86	47.6
87	24.096		87	73.602
88	15.881		88	5.802
89	15.965		89	44.72
90	8.724
91	12.239
92	13.933
93	25.324
94	14.271
95	13.975
96	13.933
97	21.174

## Sheet: SD ZT3
Col-0 (n=81)	Area		KAT1OX (n=80)	Area
1	65.683		1	51.665
2	50.056		2	52.131
3	57.382		3	52.046
4	6.86		4	7.326
5	66.445		5	8.766
6	7.157		6	32.227
7	72.162		7	28.628
8	21.513		8	19.65
9	26.722		9	44.593
10	64.793		10	52.046
11	67.08		11	69.282
12	33.837		12	40.782
13	38.241		13	37.479
14	8.131		14	37.267
15	60.77		15	61.575
16	43.365		16	5.209
17	57.171		17	55.773
18	34.345		18	51.538
19	39.808		19	39.469
20	38.58		20	27.781
21	80.124		21	39.511
22	74.068		22	28.966
23	1.906		23	51.369
24	9.147		24	28.712
25	80.081		25	8.893
26	54.672		26	51.623
27	16.431		27	11.138
28	11.392		28	19.142
29	39.892		29	13.425
30	27.696		30	29.644
31	7.03		31	41.248
32	35.446		32	34.472
33	40.062		33	33.286
34	43.661		34	8.724
35	23.927		35	15.669
36	35.827		36	31.931
37	43.704		37	64.666
38	47.346		38	37.521
39	71.611		39	35.615
40	70.172		40	86.306
41	11.815		41	24.477
42	55.604		42	55.307
43	82.537		43	36.335
44	10.291		44	41.629
45	58.949		45	44
46	34.514		46	28.247
47	21.428		47	16.008
48	72.967		48	74.915
49	31.253		49	20.158
50	38.156		50	9.783
51	14.144		51	24.139
52	47.049		52	61.66
53	33.709		53	46.795
54	44		54	30.152
55	53.867		55	13.34
56	41.544		56	51.75
57	35.742		57	24.943
58	26.976		58	10.63
59	6.268		59	51.284
60	38.029		60	36.632
61	34.726		61	24.901
62	21.852		62	36.377
63	20.793		63	11.095
64	10.46		64	31.634
65	18.337		65	43.704
66	52.385		66	30.322
67	15.965		67	29.178
68	53.402		68	49.124
69	31.889		69	59.966
70	52.936		70	51.708
71	5.971		71	22.233
72	10.714		72	16.262
73	58.949		73	36.293
74	48.532		74	38.918
75	51.75		75	28.755
76	47.642		76	27.696
77	11.731		77	46.922
78	54.545		78	29.729
79	47.134		79	11.646
80	32.481		80	29.221
81	19.904

## Sheet: LL ZT3
Col-0 (n=79)	Area		KAT1OX (n=92)	Area
1	44.932		1	13.086
2	31.169		2	12.366
3	4.616		3	47.176
4	20.539		4	44.593
5	47.812		5	37.267
6	28.839		6	22.657
7	32.651		7	39.172
8	4.193		8	22.191
9	50.776		9	24.943
10	2.753		10	34.091
11	7.453		11	16.092
12	22.995		12	47.557
13	28.839		13	14.949
14	2.117		14	25.409
15	13.552		15	18.168
16	49.506		16	24.816
17	24.096		17	31.465
18	23.969		18	43.153
19	31.084		19	23.038
20	14.653		20	66.995
21	13.382		21	35.785
22	29.263		22	16.601
23	14.695		23	23.122
24	52.809		24	29.263
25	52.258		25	14.314
26	18.633		26	6.606
27	53.656		27	19.184
28	48.743		28	63.226
29	76.27		29	45.948
30	69.24		30	18.633
31	31.677		31	34.853
32	32.778		32	27.654
33	43.153		33	6.141
34	101.001		34	47.685
35	22.106		35	24.223
36	38.029		36	3.557
37	22.36		37	44.932
38	46.626		38	34.768
39	17.744		39	59.712
40	40.824		40	56.747
41	31.507		41	21.386
42	21.047		42	52.47
43	41.883		43	55.731
44	50.903		44	48.066
45	22.064		45	44.508
46	23.249		46	10.714
47	20.243		47	65.302
48	52.597		48	52.724
49	16.897		49	37.351
50	17.913		50	52.258
51	3.388		51	23.08
52	4.065		52	38.961
53	20.666		53	24.308
54	21.344		54	34.811
55	53.444		55	33.752
56	73.136		56	19.692
57	45.948		57	39.554
58	36.886		58	48.404
59	51.072		59	38.41
60	5.082		60	13.636
61	31.761		61	10.037
62	47.981		62	7.326
63	17.913		63	51.199
64	16.897		64	47.261
65	27.188		65	57.933
66	31.338		66	44.339
67	31.507		67	43.534
68	27.357		68	20.454
69	26.891		69	26.595
70	19.057		70	42.137
71	22.784		71	7.284
72	6.522		72	44.551
73	5.844		73	14.653
74	26.341		74	46.668
75	23.207		75	39.215
76	2.795		76	27.823
77	22.233		77	21.344
78	44.847		78	67.419
79	8.343		79	27.696
			80	49.463
			81	20.073
			82	20.412
			83	47.176
			84	27.315
			85	25.324
			86	35.276
			87	60.008
			88	10.333
			89	48.786
			90	30.872
			91	68.816
			92	46.922

## Sheet: SD ZT6
Col-0 (n=86)	Area		KAT1OX (n=58)	Area
1	21.513		1	12.493
2	14.102		2	17.913
3	18.633		3	27.357
4	20.327		4	29.093
5	45.567		5	8.851
6	41.883		6	24.647
7	63.226		7	19.819
8	7.665		8	57.171
9	47.854		9	34.556
10	46.287		10	21.047
11	12.323		11	8.046
12	9.232		12	18.083
13	8.978		13	30.83
14	12.535		14	18.549
15	18.76		15	12.323
16	33.032		16	26.087
17	10.206		17	9.867
18	25.282		18	51.454
19	15.203		19	28.628
20	22.614		20	15.542
21	40.401		21	29.221
22	11.476		22	59.457
23	35.7		23	24.943
24	13.34		24	42.264
25	18.845		25	26.341
26	6.098		26	10.841
27	7.962		27	4.193
28	14.102		28	50.225
29	14.356		29	15.161
30	44.974		30	19.777
31	11.773		31	9.486
32	34.218		32	55.815
33	11.053		33	17.913
34	6.818		34	40.104
35	6.733		35	34.218
36	17.194		36	20.581
37	11.138		37	21.937
38	20.963		38	25.155
39	40.485		39	55.053
40	52.173		40	24.943
41	46.287		41	15.118
42	8.046		42	17.49
43	49.717		43	25.452
44	14.568		44	25.579
45	12.789		45	39.469
46	18.803		46	10.757
47	50.607		47	17.151
48	70.807		48	17.744
49	46.118		49	21.217
50	46.033		50	8.851
51	27.569		51	46.838
52	21.513		52	13.382
53	40.019		53	25.24
54	9.317		54	11.815
55	23.165		55	29.221
56	15.076		56	31.338
57	14.737		57	12.747
58	24.943		58	10.46
59	13.594
60	23.842
61	11.646
62	17.744
63	15.881
64	15.034
65	22.995
66	29.856
67	37.436
68	4.531
69	16.643
70	28.628
71	11.9
72	13.425
73	23.249
74	11.095
75	48.913
76	42.857
77	23.673
78	16.177
79	29.305
80	7.665
81	7.453
82	19.692
83	9.063
84	5.378
85	17.109
86	12.069

## Sheet: LL ZT6
Col-0 (n=113)	Area		KAT1OX (n=93)	Area
1	28.119		1	63.057
2	22.529		2	14.102
3	12.916		3	6.945
4	8.851		4	92.998
5	35.107		5	71.061
6	70.129		6	58.695
7	44.508		7	22.402
8	28.416		8	19.353
9	20.963		9	40.782
10	9.952		10	22.911
11	6.903		11	6.141
12	7.411		12	56.747
13	48.701		13	34.684
14	44.932		14	22.784
15	8.216		15	42.391
16	14.06		16	29.263
17	8.216		17	30.279
18	57.509		18	8.766
19	24.52		19	24.223
20	10.121		20	15.203
21	45.652		21	10.164
22	28.882		22	18.633
23	35.742		23	11.519
24	28.882		24	20.751
25	14.61		25	7.919
26	31.38		26	12.535
27	12.662		27	14.441
28	10.333		28	42.052
29	16.008		29	39.215
30	7.792		30	21.894
31	22.868		31	76.651
32	36.801		32	20.751
33	21.428		33	26.891
34	27.018		34	49.421
35	36.166		35	11.095
36	43.873		36	44.381
37	35.573		37	25.96
38	13.594		38	27.484
39	29.813		39	40.697
40	20.327		40	27.188
41	26.298		41	37.097
42	3.769		42	14.441
43	24.308		43	6.056
44	19.989		44	38.664
45	19.184		45	40.655
46	19.438		46	17.109
47	59.839		47	25.028
48	42.433		48	25.409
49	25.197		49	42.137
50	39.427		50	14.314
51	20.285		51	29.644
52	18.252		52	72.416
53	10.375		53	31.169
54	29.051		54	37.479
55	37.86		55	21.047
56	9.91		56	18.083
57	19.523		57	40.274
58	21.513		58	14.822
59	28.289		59	43.238
60	36.335		60	65.386
61	7.284		61	34.175
62	11.095		62	26.934
63	6.352		63	66.699
64	9.783		64	23.842
65	43.916		65	84.528
66	22.064		66	14.314
67	71.315		67	30.872
68	30.576		68	44.508
69	20.836		69	15.5
70	35.658		70	17.575
71	3.388		71	15.796
72	11.138		72	60.431
73	48.193		73	25.197
74	10.63		74	28.585
75	65.302		75	8.978
76	41.248		76	59.542
77	7.453		77	96.724
78	9.486		78	35.022
79	18.845		79	27.103
80	18.464		80	7.242
81	22.572		81	40.146
82	60.855		82	38.918
83	7.411		83	64.92
84	12.662		84	67.927
85	17.278		85	39.3
86	42.306		86	18.464
87	60.94		87	63.862
88	2.117		88	22.148
89	44.932		89	18.506
90	30.703		90	46.541
91	24.689		91	2.244
92	22.064		92	24.732
93	19.734		93	27.018
94	6.649
95	26.68
96	25.833
97	11.434
98	24.816
99	26.553
100	7.242
101	25.579
102	11.434
103	18.591
104	26.637
105	4.108
106	14.144
107	24.308
108	7.707
109	13.721
110	49.209
111	46.329
112	33.117
113	5.336

## Sheet: SD ZT9
Col-0 (n=78)	Area		KAT1OX (n=55)	Area
1	13.001		1	32.016
2	8.004		2	19.989
3	6.014		3	9.105
4	14.06		4	15.245
5	8.936		5	13.679
6	10.587		6	16.347
7	8.004		7	31.55
8	10.545		8	13.552
9	4.023		9	40.909
10	7.369		10	25.452
11	18.168		11	40.824
12	15.034		12	46.626
13	2.837		13	26.214
14	14.864		14	12.832
15	18.549		15	6.818
16	19.523		16	9.274
17	8.766		17	30.703
18	13.213		18	52.682
19	7.453		19	20.37
20	15.965		20	20.92
21	10.672		21	19.904
22	19.142		22	23.673
23	12.154		23	18.506
24	16.77		24	7.665
25	38.41		25	18.76
26	9.359		26	10.418
27	4.065		27	10.841
28	21.598		28	7.242
29	22.191		29	3.134
30	4.701		30	37.902
31	10.587		31	7.369
32	16.008		32	15.542
33	27.527		33	13.382
34	8.851		34	5.929
35	26.341		35	16.135
36	9.232		36	11.985
37	17.998		37	17.236
38	12.832		38	13.509
39	11.349		39	7.877
40	15.161		40	3.007
41	24.393		41	20.2
42	6.141		42	8.766
43	12.154		43	6.733
44	28.966		44	6.945
45	16.177		45	25.197
46	44.17		46	19.099
47	22.36		47	35.446
48	11.942		48	12.832
49	26.256		49	12.662
50	18.803		50	22.148
51	10.968		51	8.385
52	23.08		52	11.392
53	9.063		53	13.213
54	15.923		54	32.651
55	9.232		55	7.199
56	17.066
57	4.955
58	12.916
59	20.116
60	26.595
61	20.539
62	14.526
63	11.053
64	13.34
65	7.58
66	12.112
67	16.516
68	12.408
69	16.05
70	31.253
71	13.34
72	10.63
73	7.157
74	11.392
75	12.45
76	9.698
77	25.282
78	6.31

## Sheet: LL ZT9
Col-0 (n=93)	Area		KAT1OX (n=72)	Area
1	44.762		1	6.352
2	5.082		2	38.241
3	28.035		3	5.039
4	27.357		4	47.346
5	34.345		5	23.122
6	69.494		6	45.398
7	13.467		7	46.838
8	37.479		8	25.833
9	60.474		9	36.377
10	6.988		10	32.524
11	42.052		11	17.617
12	17.49		12	14.229
13	9.655		13	13.425
14	4.701		14	18.887
15	17.744		15	43.45
16	59.881		16	61.321
17	24.605		17	31.126
18	72.797		18	36.123
19	16.601		19	60.855
20	16.22		20	45.652
21	52.385		21	58.695
22	18.295		22	21.979
23	18.041		23	20.836
24	10.502		24	20.793
25	67.758		25	34.895
26	49.506		26	7.496
27	23.885		27	55.731
28	33.625		28	36.081
29	37.224		29	22.614
30	59.034		30	26.298
31	69.071		31	18.125
32	36.589		32	18.041
33	32.354		33	15.5
34	64.624		34	32.778
35	16.516		35	92.786
36	12.45		36	21.471
37	51.284		37	56.917
38	51.538		38	42.052
39	11.604		39	54.926
40	26.849		40	30.449
41	52.978		41	50.183
42	54.968		42	59.373
43	19.396		43	27.061
44	38.071		44	25.24
45	55.943		45	62.252
46	23.673		46	12.408
47	22.826		47	27.103
48	9.655		48	72.797
49	21.428		49	65.937
50	26.68		50	39.427
51	12.662		51	22.953
52	9.274		52	33.371
53	9.063		53	27.781
54	2.922		54	26.849
55	23.376		55	2.329
56	25.197		56	13.594
57	11.773		57	4.701
58	6.733		58	34.218
59	49.633		59	39.045
60	8.3		60	17.405
61	17.066		61	28.924
62	6.988		62	79.742
63	5.548		63	58.738
64	38.325		64	15.584
65	38.707		65	44.805
66	12.832		66	27.696
67	28.204		67	57.467
68	35.996		68	26.849
69	18.125		69	13.933
70	4.955		70	34.175
71	12.747		71	43.704
72	4.743		72	13.848
73	56.239
74	56.578
75	22.741
76	24.181
77	31.338
78	20.243
79	19.353
80	61.914
81	32.481
82	62.634
83	10.968
84	14.144
85	4.955
86	12.662
87	7.242
88	1.821
89	55.096
90	45.991
91	10.926
92	31.677
93	27.145
