# Supplementary material for: PIF transcriptional regulators are required for rhythmic stomatal movements
Source: Nat Commun. 2024 May 29;15:4540. doi: 10.1038/s41467-024-48669-4 (PMC11137129; doi:10.1038/s41467-024-48669-4)
Supplement: Supplementary file 6 — Source Data Files [file 41467_2024_48669_MOESM6_ESM.zip › Supplementary Figure 12b.xlsx]

## Sheet: STATISTICS
	pifq R	pifqKAT1OX R	pifq R	pifqKAT1OX R	pifq R	pifqKAT1OX R	pifq R	pifqKAT1OX R
	vs,	vs,	vs,	vs,	vs,	vs,	vs,	vs,
	WT R	WT R	WT R	WT R	WT R	WT R	WT R	WT R
	ZT0	ZT0	ZT3	ZT3	ZT6	ZT6	ZT9	ZT9
Mann Whitney test
P value	0.0224	0.0002	0.3235	0.0018	0.2457	0.1811	0.9975	0.7367
Exact or approximate P value?	Exact	Exact	Exact	Exact	Exact	Exact	Exact	Exact
P value summary	*	***	ns	**	ns	ns	ns	ns
Significantly different (P < 0.05)?	Yes	Yes	No	Yes	No	No	No	No
One- or two-tailed P value?	Two-tailed	Two-tailed	Two-tailed	Two-tailed	Two-tailed	Two-tailed	Two-tailed	Two-tailed
Sum of ranks in column A,B	7096 , 7270	4593 , 6285	2222 , 3032	1761 , 2610	2341 , 3437	1864 , 3389	3505 , 7080	3511 , 6643
Mann-Whitney U	2805	1743	1141	680	1159	1044	2327	2178
	pifq R+B	pifqKAT1OX R+B	pifq R+B	pifqKAT1OX R+B
	vs,	vs,	vs,	vs,
	WT R+B	WT R+B	WT R+B	WT R+B
	ZT6	ZT6	ZT9	ZT9
Mann Whitney test
P value	0.0006	0.3902	0.0001	0.5925
Exact or approximate P value?	Exact	Exact	Exact	Exact
P value summary	***	ns	***	ns
Significantly different (P < 0.05)?	Yes	No	Yes	No
One- or two-tailed P value?	Two-tailed	Two-tailed	Two-tailed	Two-tailed
Sum of ranks in column A,B	10315 , 7077	9213 , 10094	8598 , 7512	5622 , 4389
Mann-Whitney U	3072	4460	2661	2301

## Sheet: ZT0
Col-0 (n=75)	Area	pifq (n=94)	Area	pifqKAT1OX (n=72)	Area
1	2.076	1	16.139	1	14.868
2	24.272	2	6.015	2	31.092
3	5.168	3	6.015	3	18.045
4	20.417	4	10.802	4	32.829
5	4.532	5	16.435	5	37.022
6	9.827	6	10.378	6	25.627
7	10.293	7	28.084	7	36.599
8	19.867	8	5.422	8	31.77
9	13.386	9	22.705	9	45.24
10	28.889	10	14.148	10	25.034
11	16.393	11	10.971	11	9.234
12	13.682	12	15.165	12	25.966
13	2.076	13	15.249	13	15.122
14	2.669	14	9.87	14	34.777
15	11.734	15	12.538	15	19.062
16	16.52	16	11.649	16	18.172
17	25.416	17	6.566	17	22.154
18	21.73	18	2.287	18	22.62
19	0.805	19	9.912	19	18.469
20	2.372	20	13.64	20	28.169
21	7.371	21	7.159	21	15.207
22	27.025	22	9.658	22	23.975
23	4.871	23	15.97	23	22.959
24	25.712	24	8.514	24	30.16
25	17.24	25	15.376	25	33.718
26	29.313	26	5.591	26	26.814
27	8.557	27	7.201	27	20.587
28	28.381	28	9.912	28	21.858
29	5.083	29	9.954	29	45.494
30	26.983	30	10.336	30	9.954
31	6.227	31	5.168	31	22.959
32	21.392	32	3.855	32	19.316
33	8.599	33	9.361	33	36.133
34	6.396	34	25.034	34	33.04
35	25.543	35	11.098	35	33.845
36	20.671	36	10.929	36	9.192
37	27.237	37	25.331	37	6.015
38	20.46	38	12.115	38	13.301
39	15.504	39	15.546	39	19.274
40	18.215	40	11.522	40	38.632
41	27.237	41	3.897	41	34.057
42	5.591	42	12.581	42	10.124
43	45.875	43	7.032	43	40.75
44	14.318	44	7.455	44	33.422
45	39.267	45	25.543	45	30.245
46	20.036	46	18.681	46	19.994
47	6.057	47	13.809	47	14.402
48	3.389	48	22.959	48	17.113
49	33.761	49	24.611	49	26.729
50	23.637	50	19.231	50	33.93
51	21.858	51	11.945	51	24.611
52	48.163	52	20.46	52	10.844
53	12.623	53	17.833	53	8.26
54	29.143	54	19.824	54	7.837
55	4.151	55	19.824	55	29.397
56	23.255	56	3.939	56	54.135
57	11.395	57	8.302	57	17.918
58	15.758	58	21.942	58	34.142
59	1.313	59	16.901	59	20.671
60	9.997	60	19.019	60	12.538
61	6.269	61	10.039	61	9.15
62	6.396	62	21.349	62	14.614
63	26.983	63	16.054	63	37.488
64	43.122	64	11.734	64	29.355
65	10.209	65	19.401	65	8.726
66	14.275	66	21.561	66	22.62
67	21.18	67	5.507	67	23.044
68	29.313	68	8.684	68	25.882
69	9.827	69	11.225	69	29.186
70	29.143	70	12.327	70	33.591
71	24.992	71	18.469	71	16.605
72	25.627	72	8.514	72	16.859
73	21.985	73	20.248
74	19.062	74	27.915
75	22.451	75	10.124
		76	3.812
		77	10.929
		78	1.271
		79	18.342
		80	22.493
		81	20.544
		82	37.573
		83	12.708
		84	18.511
		85	13.64
		86	7.921
		87	13.089
		88	9.827
		89	20.544
		90	8.811
		91	8.853
		92	10.505
		93	9.87
		94	5.846

## Sheet: ZT3
Col-0 RED (n=46)	Area	pifq RED (n=56)	Area	pifqKAT1OX RED (n=47)	Area
1	8.514	1	29.27	1	11.945
2	8.345	2	25.543	2	22.535
3	7.709	3	14.275	3	8.472
4	26.983	4	18.553	4	16.139
5	5.888	5	4.617	5	8.726
6	24.484	6	18.723	6	15.207
7	40.877	7	6.1	7	10.251
8	12.496	8	6.227	8	17.833
9	33.888	9	26.221	9	25.458
10	6.82	10	18.215	10	28.677
11	19.146	11	16.097	11	29.821
12	12.2	12	11.945	12	27.788
13	2.669	13	42.275	13	43.037
14	5.041	14	17.537	14	45.748
15	1.144	15	2.669	15	23.552
16	25.5	16	26.856	16	27.703
17	7.032	17	7.752	17	10.463
18	34.481	18	21.392	18	55.364
19	19.697	19	30.16	19	20.799
20	2.753	20	7.371	20	14.741
21	17.156	21	24.187	21	37.615
22	24.145	22	29.736	22	42.783
23	17.198	23	24.907	23	21.137
24	18.977	24	13.004	24	11.903
25	9.954	25	11.776	25	8.557
26	9.87	26	7.074	26	25.966
27	5.973	27	25.331	27	25.416
28	14.995	28	12.581	28	42.317
29	21.73	29	17.452	29	8.768
30	21.646	30	18.681	30	8.599
31	20.163	31	26.644	31	18.088
32	4.914	32	4.321	32	3.219
33	37.615	33	34.015	33	22.493
34	18.553	34	14.741	34	36.853
35	31.05	35	5.803	35	44.266
36	9.319	36	21.561	36	45.621
37	27.788	37	26.305	37	28.381
38	15.334	38	37.488	38	13.047
39	19.994	39	22.281	39	30.711
40	2.965	40	41.512	40	29.482
41	18.511	41	13.513	41	37.7
42	16.986	42	17.876	42	20.375
43	7.667	43	5.337	43	39.691
44	35.328	44	18.003	44	13.259
45	12.665	45	21.815	45	23.552
46	19.231	46	3.05	46	31.177
		47	9.192	47	10.505
		48	20.417
		49	16.054
		50	34.396
		51	17.156
		52	12.75
		53	18.469
		54	13.597
		55	21.434
		56	22.535

## Sheet: ZT6
Col-0 R+B (n=97)	Area	pifq R+B (n=89)	Area	pifqKAT1OX R+B (n=99)	Area				Col-0 RED (n=40)	Area	pifq RED (n=67)	Area	pifqKAT1OX RED (n=62)	Area
1	36.344	1	54.432	1	55.449				1	9.192	1	14.402	1	49.518
2	20.375	2	42.614	2	15.419				2	20.46	2	14.656	2	9.743
3	34.989	3	17.537	3	39.31				3	16.181	3	11.903	3	10.209
4	40.707	4	46.68	4	50.577				4	9.997	4	8.514	4	21.222
5	13.386	5	21.815	5	9.15				5	7.879	5	27.915	5	17.071
6	69.258	6	33.633	6	19.104				6	20.587	6	15.334	6	9.15
7	33.633	7	20.544	7	38.674				7	17.325	7	7.498	7	26.263
8	65.234	8	10.632	8	13.852				8	23.975	8	10.124	8	52.229
9	21.476	9	49.899	9	22.323				9	32.871	9	22.239	9	9.573
10	29.525	10	8.684	10	50.154				10	14.741	10	9.065	10	13.852
11	2.245	11	4.151	11	48.586				11	12.835	11	9.531	11	36.217
12	16.478	12	29.609	12	5.591				12	14.699	12	14.868	12	40.411
13	83.279	13	6.269	13	26.221				13	7.116	13	57.948	13	23.764
14	12.581	14	19.994	14	39.691				14	14.995	14	33.464	14	36.175
15	6.396	15	4.49	15	10.929				15	27.915	15	33.083	15	74.765
16	51.467	16	13.936	16	37.276				16	38.462	16	17.24	16	45.452
17	38.293	17	43.122	17	21.73				17	58.287	17	44.605	17	59.176
18	23.467	18	13.047	18	63.92				18	54.856	18	24.738	18	13.386
19	27.957	19	25.246	19	43.546				19	17.664	19	36.556	19	33.803
20	32.913	20	9.616	20	11.691				20	21.349	20	22.789	20	26.009
21	49.476	21	23.975	21	12.454				21	15.758	21	15.842	21	9.065
22	32.363	22	55.279	22	46.087				22	13.64	22	21.773	22	17.706
23	13.597	23	51.975	23	41.301				23	29.27	23	9.319	23	30.88
24	45.452	24	27.449	24	50.281				24	7.413	24	8.472	24	22.112
25	17.791	25	6.481	25	24.06				25	32.786	25	10.039	25	12.665
26	14.529	26	8.938	26	23.086				26	14.402	26	2.499	26	58.88
27	53.204	27	11.818	27	29.736				27	8.726	27	15.927	27	23.806
28	40.877	28	24.314	28	48.459				28	22.323	28	26.517	28	7.752
29	7.709	29	41.47	29	5.041				29	21.434	29	8.514	29	25.458
30	10.293	30	15.8	30	18.892				30	14.19	30	7.709	30	27.788
31	76.205	31	5.253	31	15.885				31	6.184	31	3.177	31	25.543
32	38.674	32	11.945	32	25.966				32	15.334	32	14.868	32	14.614
33	27.407	33	41.131	33	49.815				33	9.361	33	14.656	33	8.811
34	48.247	34	17.029	34	45.833				34	22.451	34	11.988	34	20.333
35	39.267	35	28.211	35	40.58				35	14.318	35	22.789	35	13.47
36	14.741	36	9.616	36	15.885				36	19.994	36	13.64	36	13.597
37	47.443	37	23.806	37	58.117				37	25.331	37	24.738	37	20.036
38	11.818	38	6.82	38	31.007				38	6.778	38	34.269	38	24.865
39	44.732	39	24.103	39	52.102				39	31.177	39	18.172	39	12.623
40	65.742	40	28.466	40	52.653				40	11.225	40	20.841	40	16.435
41	38.081	41	10.971	41	21.434						41	11.861	41	24.23
42	6.481	42	21.01	42	29.736						42	19.909	42	21.519
43	15.249	43	36.81	43	31.007						43	6.439	43	20.121
44	25.543	44	45.028	44	63.031						44	12.284	44	10.929
45	13.555	45	16.224	45	39.098						45	4.617	45	14.911
46	31.6	46	29.101	46	46.765						46	3.346	46	8.26
47	41.47	47	34.692	47	30.075						47	39.31	47	6.735
48	17.452	48	15.122	48	37.149						48	33.337	48	11.649
49	54.686	49	10.124	49	22.662						49	31.134	49	28.677
50	36.853	50	12.75	50	50.747						50	6.905	50	22.959
51	44.986	51	16.308	51	19.485						51	11.437	51	13.343
52	54.898	52	9.234	52	31.6						52	7.709	52	35.794
53	4.998	53	11.437	53	35.921						53	9.531	53	13.301
54	36.006	54	26.898	54	30.118						54	7.159	54	37.107
55	13.852	55	46.595	55	8.302						55	11.31	55	10.039
56	29.228	56	14.36	56	42.021						56	7.54	56	32.109
57	47.358	57	41.47	57	62.099						57	16.605	57	22.62
58	27.491	58	21.137	58	15.122						58	9.446	58	7.837
59	34.311	59	8.557	59	58.329						59	10.802	59	29.779
60	36.768	60	13.089	60	34.65						60	12.157	60	10.463
61	34.184	61	22.493	61	21.73						61	18.469	61	25.373
62	34.396	62	27.745	62	23.806						62	35.878	62	35.624
63	45.833	63	8.345	63	27.364						63	9.489
64	36.726	64	15.461	64	16.181						64	8.26
65	33.591	65	11.31	65	32.405						65	23.806
66	31.558	66	5.93	66	30.245						66	18.215
67	38.293	67	14.826	67	18.808						67	19.57
68	36.768	68	21.942	68	11.141
69	12.242	69	10.336	69	31.304
70	5.464	70	45.24	70	43.715
71	22.408	71	33.803	71	37.573
72	21.222	72	6.354	72	40.538
73	13.852	73	17.876	73	22.874
74	15.207	74	8.726	74	33.549
75	32.829	75	48.036	75	34.311
76	18.299	76	38.293	76	48.968
77	31.939	77	44.52	77	10.717
78	4.151	78	45.833	78	18.85
79	8.641	79	32.405	79	11.183
80	12.835	80	22.493	80	35.794
81	31.77	81	7.625	81	12.284
82	10.336	82	28.762	82	48.036
83	17.833	83	13.259	83	37.022
84	7.243	84	16.732	84	15.631
85	24.907	85	20.417	85	10.632
86	48.629	86	3.473	86	13.597
87	11.056	87	14.995	87	63.327
88	49.137	88	24.738	88	74.765
89	41.597	89	6.778	89	40.75
90	43.122			90	5.973
91	45.96			91	6.142
92	36.599			92	49.857
93	22.281			93	56.042
94	41.936			94	10.59
95	49.222			95	56.211
96	10.209			96	34.057
97	68.58			97	45.833
				98	51.382
				99	34.311

## Sheet: ZT9
Col-0 R+B (n=81)	Area	pifq R+B (n=98)	Area	pifqKAT1OX R+B (n=60)	Area				Col-0 RED (n=48)	Area	pifq RED (n=97)	Area	pifqKAT1OX RED (n=94)	Area
1	15.758	1	14.445	1	25.246				1	7.667	1	28.974	1	62.099
2	60.405	2	22.62	2	70.359				2	30.711	2	29.567	2	39.013
3	51.128	3	36.599	3	34.226				3	19.655	3	31.685	3	14.445
4	56.465	4	39.945	4	22.662				4	8.895	4	9.065	4	14.487
5	81.754	5	20.417	5	62.353				5	21.73	5	14.995	5	18.426
6	48.925	6	15.292	6	57.397				6	44.647	6	14.36	6	14.487
7	48.29	7	62.989	7	29.101				7	8.641	7	29.397	7	21.646
8	22.662	8	12.623	8	56.592				8	17.198	8	25.797	8	37.107
9	52.483	9	8.811	9	48.968				9	7.498	9	26.856	9	8.557
10	29.101	10	19.57	10	6.1				10	21.392	10	23.086	10	51.89
11	31.77	11	43.08	11	40.75				11	33.676	11	9.954	11	42.444
12	29.991	12	21.18	12	6.735				12	17.876	12	18.003	12	35.963
13	18.469	13	24.018	13	81.796				13	36.26	13	20.671	13	26.39
14	57.524	14	46.384	14	74.849				14	32.024	14	6.608	14	15.207
15	22.832	15	2.33	15	50.069				15	23.848	15	18.257	15	18.257
16	45.452	16	8.472	16	36.09				16	31.854	16	17.622	16	4.702
17	37.107	17	63.031	17	25.755				17	8.514	17	41.894	17	16.52
18	53.627	18	34.65	18	44.223				18	20.968	18	15.588	18	29.313
19	33.676	19	20.799	19	36.514				19	41.089	19	18.088	19	4.532
20	19.358	20	6.693	20	58.541				20	20.544	20	31.092	20	10.632
21	42.571	21	31.558	21	17.325				21	30.245	21	29.313	21	29.228
22	82.474	22	30.753	22	4.278				22	17.325	22	21.985	22	28.127
23	48.163	23	22.239	23	47.4				23	24.653	23	32.024	23	9.446
24	4.067	24	16.69	24	10.42				24	16.563	24	22.069	24	6.184
25	41.512	25	16.69	25	63.285				25	34.82	25	14.318	25	45.791
26	3.389	26	16.054	26	65.445				26	19.994	26	23.298	26	5.93
27	3.05	27	23.298	27	52.187				27	26.644	27	35.285	27	51.89
28	50.535	28	16.012	28	18.977				28	10.632	28	6.862	28	36.641
29	21.264	29	22.069	29	19.57				29	19.062	29	46.129	29	19.401
30	55.449	30	6.481	30	44.35				30	18.257	30	12.92	30	9.107
31	12.581	31	31.812	31	75.866				31	15.461	31	3.219	31	24.018
32	65.234	32	11.861	32	51.467				32	26.093	32	13.682	32	7.201
33	21.773	33	32.659	33	55.449				33	18.596	33	5.168	33	14.19
34	38.378	34	14.699	34	19.019				34	8.768	34	34.099	34	27.745
35	15.08	35	17.918	35	58.88				35	21.9	35	7.455	35	7.032
36	11.691	36	7.498	36	23.255				36	18.892	36	2.923	36	4.871
37	14.318	37	29.906	37	31.05				37	17.494	37	8.387	37	14.106
38	44.816	38	29.525	38	9.573				38	16.859	38	4.744	38	26.348
39	29.779	39	9.446	39	41.512				39	24.314	39	11.988	39	4.278
40	49.603	40	58.964	40	17.749				40	24.06	40	25.331	40	25.5
41	64.09	41	47.061	41	17.664				41	5.38	41	16.817	41	6.354
42	32.109	42	24.145	42	10.802				42	10.548	42	9.404	42	7.54
43	56.423	43	48.375	43	3.346				43	42.529	43	6.142	43	7.837
44	46.723	44	32.998	44	29.313				44	19.485	44	10.844	44	46.595
45	40.707	45	12.2	45	42.614				45	9.954	45	8.387	45	16.732
46	23.467	46	18.088	46	49.306				46	19.528	46	31.304	46	30.753
47	27.195	47	12.581	47	61.04				47	26.009	47	15.292	47	4.405
48	13.724	48	18.215	48	17.622				48	24.187	48	11.649	48	34.099
49	66.42	49	16.266	49	32.744						49	27.788	49	8.853
50	54.051	50	31.854	50	30.795						50	16.351	50	4.278
51	12.242	51	33.21	51	22.832						51	10.505	51	36.98
52	46.002	52	11.607	52	22.789						52	39.606	52	7.752
53	36.556	53	16.605	53	32.617						53	17.156	53	11.522
54	53.585	54	13.979	54	34.269						54	42.063	54	26.983
55	19.74	55	58.456	55	56.38						55	26.39	55	1.864
56	18.299	56	30.541	56	57.143						56	58.033	56	20.714
57	35.836	57	9.192	57	11.988						57	47.697	57	15.631
58	12.92	58	30.584	58	60.235						58	27.957	58	7.794
59	33.506	59	14.19	59	61.209						59	59.515	59	3.601
60	25.034	60	6.735	60	10.929						60	54.051	60	16.52
61	28.804	61	17.876								61	19.57	61	28.042
62	104.543	62	27.152								62	24.06	62	8.345
63	12.75	63	40.03								63	30.541	63	17.198
64	16.605	64	11.479								64	39.733	64	25.246
65	4.278	65	4.024								65	35.074	65	46.002
66	14.826	66	4.151								66	12.962	66	14.656
67	54.856	67	30.795								67	28.677	67	28.889
68	34.226	68	38.208								68	12.496	68	25.966
69	21.137	69	24.187								69	20.544	69	25.712
70	37.573	70	22.408								70	28.847	70	30.075
71	52.865	71	18.935								71	9.446	71	47.188
72	89.76	72	3.219								72	8.641	72	45.833
73	17.96	73	38.293								73	14.402	73	11.141
74	9.573	74	15.08								74	6.057	74	37.149
75	11.903	75	26.221								75	9.827	75	18.257
76	39.225	76	38.208								76	34.015	76	38.59
77	39.564	77	24.526								77	48.671	77	30.922
78	43.8	78	46.892								78	6.227	78	14.953
79	43.08	79	32.574								79	13.852	79	45.875
80	20.841	80	19.189								80	40.75	80	17.579
81	67.309	81	53.161								81	19.994	81	17.918
		82	19.485								82	24.526	82	52.568
		83	12.157								83	36.472	83	9.785
		84	15.249								84	12.623	84	5.337
		85	58.541								85	45.155	85	23.637
		86	6.862								86	31.854	86	10.42
		87	50.281								87	44.943	87	19.782
		88	12.496								88	30.88	88	24.992
		89	3.897								89	21.603	89	10.929
		90	3.939								90	21.476	90	36.26
		91	44.308								91	19.231	91	11.776
		92	66.674								92	12.242	92	36.853
		93	23.933								93	5.761	93	25.373
		94	17.579								94	19.782	94	37.361
		95	44.054								95	41.639
		96	54.813								96	5.168
		97	12.835								97	13.004
		98	5.125
