# Supplementary material for: PIF transcriptional regulators are required for rhythmic stomatal movements
Source: Nat Commun. 2024 May 29;15:4540. doi: 10.1038/s41467-024-48669-4 (PMC11137129; doi:10.1038/s41467-024-48669-4)
Supplement: Supplementary file 6 — Source Data Files [file 41467_2024_48669_MOESM6_ESM.zip › Figure 4d.xlsx]

## Sheet: STATISTICS
	Figure 4d
Two-way ANOVA	Ordinary
Alpha	0.05
Source of Variation	% of total variation	P value	P value summary	Significant?
Interaction	21.56	0.0181	*	Yes
Row Factor	25.34	0.001	***	Yes
Column Factor	26.37	0.0003	***	Yes
ANOVA table	SS	DF	MS	F (DFn, DFd)	P value
Interaction	0.516	6	0.086	F (6, 24) = 3,227	P=0,0181
Row Factor	0.6064	3	0.2021	F (3, 24) = 7,586	P=0,0010
Column Factor	0.631	2	0.3155	F (2, 24) = 11,84	P=0,0003
Residual	0.6396	24	0.02665
Compare cell means regardless of rows and columns
Number of families	1
Number of comparisons per family	66
Alpha	0.05
Tukey's multiple comparisons test	Mean Diff,	95,00% CI of diff,	Significant?	Summary	Adjusted P Value
24 SD:Col-0 vs. 24 SD:aba2	-0.1236	-0,6042 to 0,3570	No	ns	0.998
24 SD:Col-0 vs. 24 SD:pifq	0.6204	0,1398 to 1,101	Yes	**	0.0045
24 SD:Col-0 vs. 3 SD:Col-0	0.5024	0,02179 to 0,9830	Yes	*	0.035
24 SD:Col-0 vs. 3 SD:aba2	0.2812	-0,1994 to 0,7617	No	ns	0.6215
24 SD:Col-0 vs. 3 SD:pifq	0.5659	0,08532 to 1,046	Yes	*	0.0118
24 SD:Col-0 vs. 24 LL:Col-0	0.4764	-0,004156 to 0,9570	No	ns	0.0535
24 SD:Col-0 vs. 24 LL:aba2	0.4488	-0,03177 to 0,9294	No	ns	0.0826
24 SD:Col-0 vs. 24 LL:pifq	0.5263	0,04566 to 1,007	Yes	*	0.0234
24 SD:Col-0 vs. 3 LL:Col-0	0.4018	-0,07880 to 0,8824	No	ns	0.1645
24 SD:Col-0 vs. 3 LL:aba2	0.4092	-0,07140 to 0,8898	No	ns	0.1483
24 SD:Col-0 vs. 3 LL:pifq	0.5635	0,08296 to 1,044	Yes	*	0.0123
24 SD:aba2 vs. 24 SD:pifq	0.744	0,2634 to 1,225	Yes	***	0.0005
24 SD:aba2 vs. 3 SD:Col-0	0.626	0,1454 to 1,107	Yes	**	0.0041
24 SD:aba2 vs. 3 SD:aba2	0.4047	-0,07584 to 0,8853	No	ns	0.1579
24 SD:aba2 vs. 3 SD:pifq	0.6895	0,2089 to 1,170	Yes	**	0.0013
24 SD:aba2 vs. 24 LL:Col-0	0.6	0,1194 to 1,081	Yes	**	0.0065
24 SD:aba2 vs. 24 LL:aba2	0.5724	0,09182 to 1,053	Yes	*	0.0105
24 SD:aba2 vs. 24 LL:pifq	0.6498	0,1693 to 1,130	Yes	**	0.0027
24 SD:aba2 vs. 3 LL:Col-0	0.5254	0,04479 to 1,006	Yes	*	0.0238
24 SD:aba2 vs. 3 LL:aba2	0.5328	0,05219 to 1,013	Yes	*	0.021
24 SD:aba2 vs. 3 LL:pifq	0.6871	0,2065 to 1,168	Yes	**	0.0014
24 SD:pifq vs. 3 SD:Col-0	-0.118	-0,5986 to 0,3626	No	ns	0.9987
24 SD:pifq vs. 3 SD:aba2	-0.3392	-0,8198 to 0,1413	No	ns	0.3605
24 SD:pifq vs. 3 SD:pifq	-0.05449	-0,5351 to 0,4261	No	ns	>0,9999
24 SD:pifq vs. 24 LL:Col-0	-0.144	-0,6246 to 0,3366	No	ns	0.9928
24 SD:pifq vs. 24 LL:aba2	-0.1716	-0,6522 to 0,3090	No	ns	0.9731
24 SD:pifq vs. 24 LL:pifq	-0.09415	-0,5747 to 0,3864	No	ns	0.9998
24 SD:pifq vs. 3 LL:Col-0	-0.2186	-0,6992 to 0,2620	No	ns	0.8772
24 SD:pifq vs. 3 LL:aba2	-0.2112	-0,6918 to 0,2694	No	ns	0.8986
24 SD:pifq vs. 3 LL:pifq	-0.05685	-0,5374 to 0,4237	No	ns	>0,9999
3 SD:Col-0 vs. 3 SD:aba2	-0.2212	-0,7018 to 0,2594	No	ns	0.8691
3 SD:Col-0 vs. 3 SD:pifq	0.06353	-0,4171 to 0,5441	No	ns	>0,9999
3 SD:Col-0 vs. 24 LL:Col-0	-0.02595	-0,5065 to 0,4546	No	ns	>0,9999
3 SD:Col-0 vs. 24 LL:aba2	-0.05356	-0,5341 to 0,4270	No	ns	>0,9999
3 SD:Col-0 vs. 24 LL:pifq	0.02387	-0,4567 to 0,5045	No	ns	>0,9999
3 SD:Col-0 vs. 3 LL:Col-0	-0.1006	-0,5812 to 0,3800	No	ns	0.9997
3 SD:Col-0 vs. 3 LL:aba2	-0.09319	-0,5738 to 0,3874	No	ns	0.9999
3 SD:Col-0 vs. 3 LL:pifq	0.06116	-0,4194 to 0,5417	No	ns	>0,9999
3 SD:aba2 vs. 3 SD:pifq	0.2848	-0,1958 to 0,7653	No	ns	0.6045
3 SD:aba2 vs. 24 LL:Col-0	0.1953	-0,2853 to 0,6759	No	ns	0.9364
3 SD:aba2 vs. 24 LL:aba2	0.1677	-0,3129 to 0,6483	No	ns	0.9772
3 SD:aba2 vs. 24 LL:pifq	0.2451	-0,2355 to 0,7257	No	ns	0.7824
3 SD:aba2 vs. 3 LL:Col-0	0.1206	-0,3600 to 0,6012	No	ns	0.9984
3 SD:aba2 vs. 3 LL:aba2	0.128	-0,3526 to 0,6086	No	ns	0.9973
3 SD:aba2 vs. 3 LL:pifq	0.2824	-0,1982 to 0,7630	No	ns	0.6157
3 SD:pifq vs. 24 LL:Col-0	-0.08948	-0,5701 to 0,3911	No	ns	0.9999
3 SD:pifq vs. 24 LL:aba2	-0.1171	-0,5977 to 0,3635	No	ns	0.9988
3 SD:pifq vs. 24 LL:pifq	-0.03966	-0,5202 to 0,4409	No	ns	>0,9999
3 SD:pifq vs. 3 LL:Col-0	-0.1641	-0,6447 to 0,3165	No	ns	0.9804
3 SD:pifq vs. 3 LL:aba2	-0.1567	-0,6373 to 0,3239	No	ns	0.9861
3 SD:pifq vs. 3 LL:pifq	-0.002367	-0,4830 to 0,4782	No	ns	>0,9999
24 LL:Col-0 vs. 24 LL:aba2	-0.02761	-0,5082 to 0,4530	No	ns	>0,9999
24 LL:Col-0 vs. 24 LL:pifq	0.04982	-0,4308 to 0,5304	No	ns	>0,9999
24 LL:Col-0 vs. 3 LL:Col-0	-0.07464	-0,5552 to 0,4059	No	ns	>0,9999
24 LL:Col-0 vs. 3 LL:aba2	-0.06724	-0,5478 to 0,4133	No	ns	>0,9999
24 LL:Col-0 vs. 3 LL:pifq	0.08711	-0,3935 to 0,5677	No	ns	>0,9999
24 LL:aba2 vs. 24 LL:pifq	0.07743	-0,4032 to 0,5580	No	ns	>0,9999
24 LL:aba2 vs. 3 LL:Col-0	-0.04703	-0,5276 to 0,4336	No	ns	>0,9999
24 LL:aba2 vs. 3 LL:aba2	-0.03963	-0,5202 to 0,4410	No	ns	>0,9999
24 LL:aba2 vs. 3 LL:pifq	0.1147	-0,3659 to 0,5953	No	ns	0.999
24 LL:pifq vs. 3 LL:Col-0	-0.1245	-0,6050 to 0,3561	No	ns	0.9979
24 LL:pifq vs. 3 LL:aba2	-0.1171	-0,5976 to 0,3635	No	ns	0.9988
24 LL:pifq vs. 3 LL:pifq	0.03729	-0,4433 to 0,5179	No	ns	>0,9999
3 LL:Col-0 vs. 3 LL:aba2	0.0074	-0,4732 to 0,4880	No	ns	>0,9999
3 LL:Col-0 vs. 3 LL:pifq	0.1618	-0,3188 to 0,6423	No	ns	0.9824
3 LL:aba2 vs. 3 LL:pifq	0.1544	-0,3262 to 0,6349	No	ns	0.9876
Test details	Mean 1	Mean 2	Mean Diff,	SE of diff,	N1	N2	q	DF
24 SD:Col-0 vs. 24 SD:aba2	1	1.124	-0.1236	0.1333	1	1	1.311	24
24 SD:Col-0 vs. 24 SD:pifq	1	0.3796	0.6204	0.1333	1	1	6.583	24
24 SD:Col-0 vs. 3 SD:Col-0	1	0.4976	0.5024	0.1333	1	1	5.33	24
24 SD:Col-0 vs. 3 SD:aba2	1	0.7188	0.2812	0.1333	1	1	2.983	24
24 SD:Col-0 vs. 3 SD:pifq	1	0.4341	0.5659	0.1333	1	1	6.004	24
24 SD:Col-0 vs. 24 LL:Col-0	1	0.5236	0.4764	0.1333	1	1	5.055	24
24 SD:Col-0 vs. 24 LL:aba2	1	0.5512	0.4488	0.1333	1	1	4.762	24
24 SD:Col-0 vs. 24 LL:pifq	1	0.4737	0.5263	0.1333	1	1	5.584	24
24 SD:Col-0 vs. 3 LL:Col-0	1	0.5982	0.4018	0.1333	1	1	4.263	24
24 SD:Col-0 vs. 3 LL:aba2	1	0.5908	0.4092	0.1333	1	1	4.342	24
24 SD:Col-0 vs. 3 LL:pifq	1	0.4365	0.5635	0.1333	1	1	5.979	24
24 SD:aba2 vs. 24 SD:pifq	1.124	0.3796	0.744	0.1333	1	1	7.894	24
24 SD:aba2 vs. 3 SD:Col-0	1.124	0.4976	0.626	0.1333	1	1	6.642	24
24 SD:aba2 vs. 3 SD:aba2	1.124	0.7188	0.4047	0.1333	1	1	4.294	24
24 SD:aba2 vs. 3 SD:pifq	1.124	0.4341	0.6895	0.1333	1	1	7.316	24
24 SD:aba2 vs. 24 LL:Col-0	1.124	0.5236	0.6	0.1333	1	1	6.366	24
24 SD:aba2 vs. 24 LL:aba2	1.124	0.5512	0.5724	0.1333	1	1	6.073	24
24 SD:aba2 vs. 24 LL:pifq	1.124	0.4737	0.6498	0.1333	1	1	6.895	24
24 SD:aba2 vs. 3 LL:Col-0	1.124	0.5982	0.5254	0.1333	1	1	5.574	24
24 SD:aba2 vs. 3 LL:aba2	1.124	0.5908	0.5328	0.1333	1	1	5.653	24
24 SD:aba2 vs. 3 LL:pifq	1.124	0.4365	0.6871	0.1333	1	1	7.291	24
24 SD:pifq vs. 3 SD:Col-0	0.3796	0.4976	-0.118	0.1333	1	1	1.252	24
24 SD:pifq vs. 3 SD:aba2	0.3796	0.7188	-0.3392	0.1333	1	1	3.599	24
24 SD:pifq vs. 3 SD:pifq	0.3796	0.4341	-0.05449	0.1333	1	1	0.5781	24
24 SD:pifq vs. 24 LL:Col-0	0.3796	0.5236	-0.144	0.1333	1	1	1.528	24
24 SD:pifq vs. 24 LL:aba2	0.3796	0.5512	-0.1716	0.1333	1	1	1.82	24
24 SD:pifq vs. 24 LL:pifq	0.3796	0.4737	-0.09415	0.1333	1	1	0.9989	24
24 SD:pifq vs. 3 LL:Col-0	0.3796	0.5982	-0.2186	0.1333	1	1	2.319	24
24 SD:pifq vs. 3 LL:aba2	0.3796	0.5908	-0.2112	0.1333	1	1	2.241	24
24 SD:pifq vs. 3 LL:pifq	0.3796	0.4365	-0.05685	0.1333	1	1	0.6032	24
3 SD:Col-0 vs. 3 SD:aba2	0.4976	0.7188	-0.2212	0.1333	1	1	2.347	24
3 SD:Col-0 vs. 3 SD:pifq	0.4976	0.4341	0.06353	0.1333	1	1	0.6741	24
3 SD:Col-0 vs. 24 LL:Col-0	0.4976	0.5236	-0.02595	0.1333	1	1	0.2753	24
3 SD:Col-0 vs. 24 LL:aba2	0.4976	0.5512	-0.05356	0.1333	1	1	0.5683	24
3 SD:Col-0 vs. 24 LL:pifq	0.4976	0.4737	0.02387	0.1333	1	1	0.2533	24
3 SD:Col-0 vs. 3 LL:Col-0	0.4976	0.5982	-0.1006	0.1333	1	1	1.067	24
3 SD:Col-0 vs. 3 LL:aba2	0.4976	0.5908	-0.09319	0.1333	1	1	0.9888	24
3 SD:Col-0 vs. 3 LL:pifq	0.4976	0.4365	0.06116	0.1333	1	1	0.649	24
3 SD:aba2 vs. 3 SD:pifq	0.7188	0.4341	0.2848	0.1333	1	1	3.021	24
3 SD:aba2 vs. 24 LL:Col-0	0.7188	0.5236	0.1953	0.1333	1	1	2.072	24
3 SD:aba2 vs. 24 LL:aba2	0.7188	0.5512	0.1677	0.1333	1	1	1.779	24
3 SD:aba2 vs. 24 LL:pifq	0.7188	0.4737	0.2451	0.1333	1	1	2.601	24
3 SD:aba2 vs. 3 LL:Col-0	0.7188	0.5982	0.1206	0.1333	1	1	1.28	24
3 SD:aba2 vs. 3 LL:aba2	0.7188	0.5908	0.128	0.1333	1	1	1.358	24
3 SD:aba2 vs. 3 LL:pifq	0.7188	0.4365	0.2824	0.1333	1	1	2.996	24
3 SD:pifq vs. 24 LL:Col-0	0.4341	0.5236	-0.08948	0.1333	1	1	0.9494	24
3 SD:pifq vs. 24 LL:aba2	0.4341	0.5512	-0.1171	0.1333	1	1	1.242	24
3 SD:pifq vs. 24 LL:pifq	0.4341	0.4737	-0.03966	0.1333	1	1	0.4208	24
3 SD:pifq vs. 3 LL:Col-0	0.4341	0.5982	-0.1641	0.1333	1	1	1.741	24
3 SD:pifq vs. 3 LL:aba2	0.4341	0.5908	-0.1567	0.1333	1	1	1.663	24
3 SD:pifq vs. 3 LL:pifq	0.4341	0.4365	-0.002367	0.1333	1	1	0.02512	24
24 LL:Col-0 vs. 24 LL:aba2	0.5236	0.5512	-0.02761	0.1333	1	1	0.293	24
24 LL:Col-0 vs. 24 LL:pifq	0.5236	0.4737	0.04982	0.1333	1	1	0.5286	24
24 LL:Col-0 vs. 3 LL:Col-0	0.5236	0.5982	-0.07464	0.1333	1	1	0.792	24
24 LL:Col-0 vs. 3 LL:aba2	0.5236	0.5908	-0.06724	0.1333	1	1	0.7134	24
24 LL:Col-0 vs. 3 LL:pifq	0.5236	0.4365	0.08711	0.1333	1	1	0.9243	24
24 LL:aba2 vs. 24 LL:pifq	0.5512	0.4737	0.07743	0.1333	1	1	0.8216	24
24 LL:aba2 vs. 3 LL:Col-0	0.5512	0.5982	-0.04703	0.1333	1	1	0.499	24
24 LL:aba2 vs. 3 LL:aba2	0.5512	0.5908	-0.03963	0.1333	1	1	0.4205	24
24 LL:aba2 vs. 3 LL:pifq	0.5512	0.4365	0.1147	0.1333	1	1	1.217	24
24 LL:pifq vs. 3 LL:Col-0	0.4737	0.5982	-0.1245	0.1333	1	1	1.321	24
24 LL:pifq vs. 3 LL:aba2	0.4737	0.5908	-0.1171	0.1333	1	1	1.242	24
24 LL:pifq vs. 3 LL:pifq	0.4737	0.4365	0.03729	0.1333	1	1	0.3957	24
3 LL:Col-0 vs. 3 LL:aba2	0.5982	0.5908	0.0074	0.1333	1	1	0.07852	24
3 LL:Col-0 vs. 3 LL:pifq	0.5982	0.4365	0.1618	0.1333	1	1	1.716	24
3 LL:aba2 vs. 3 LL:pifq	0.5908	0.4365	0.1544	0.1333	1	1	1.638	24

## Sheet: 4d
sample			sample
1	Col_0_SD_A		19	Col_0_SD + LL_A
2	aba2_0_SD_A		20	aba2_0_SD + LL_A
3	pq_0_SD_A		21	pq_0_SD + LL_A
4	Col_0_SD_B		22	Col_0_SD + LL_B
5	aba2_0_SD_B		23	aba2_0_SD + LL_B
6	pq_0_SD_B		24	pq_0_SD + LL_B
7	Col_0_SD_C		25	Col_0_SD + LL_C
8	aba2_0_SD_C		26	aba2_0_SD + LL_C
9	pq_0_SD_C		27	pq_0_SD + LL_C
28	Col_3_SD_A		46	Col_3_SD + LL_A
29	aba2_3_SD_A		47	aba2_3_SD + LL_A
30	pq_3_SD_A		48	pq_3_SD + LL_A
31	Col_3_SD_B		49	Col_3_SD + LL_B
32	aba2_3_SD_B		50	aba2_3_SD + LL_B
33	pq_3_SD_B		51	pq_3_SD + LL_B
34	Col_3_SD_C		52	Col_3_SD + LL_C
35	aba2_3_SD_C		53	aba2_3_SD + LL_C
36	pq_3_SD_C		54	pq_3_SD + LL_C
SAMPLE	Primer	Ct	Sample	Primer	Ct
1	PP2A	22.01	1	KAT1	23.77
1	PP2A	22.1	1	KAT1	23.76
4	PP2A	20.89	4	KAT1	23.15
4	PP2A	20.94	4	KAT1	23.15
7	PP2A	21.99	7	KAT1	23.87
7	PP2A	22.01	7	KAT1	23.82
2	PP2A	22.03	2	KAT1	23.78
2	PP2A	22.17	2	KAT1	23.65
5	PP2A	21.85	5	KAT1	23.42
5	PP2A	22.06	5	KAT1	23.28
8	PP2A	22.14	8	KAT1	24.46
8	PP2A	22.05	8	KAT1	24.55
3	PP2A	21.72	3	KAT1	24.73
3	PP2A	21.8	3	KAT1	24.72
6	PP2A	21.71	6	KAT1	24.74
6	PP2A	21.72	6	KAT1	24.75
9	PP2A	22.22	9	KAT1	26.49
9	PP2A	22.32	9	KAT1	26.59
28	PP2A	21.54	28	KAT1	24.57
28	PP2A	21.28	28	KAT1	24.55
31	PP2A	21.13	31	KAT1	24.17
31	PP2A	21.18	31	KAT1	24.08
34	PP2A	21.45	34	KAT1	24.1
34	PP2A	21.44	34	KAT1	24.15
29	PP2A	21.05	29	KAT1	23.58
29	PP2A	21.1	29	KAT1	23.66
32	PP2A	21.18	32	KAT1	23.58
32	PP2A	21.06	32	KAT1	23.6
35	PP2A	21.47	35	KAT1	23.65
35	PP2A	21.44	35	KAT1	23.62
30	PP2A	21.09	30	KAT1	24.5
30	PP2A	21.27	30	KAT1	24.28
33	PP2A	21.25	33	KAT1	24.6
33	PP2A	21.15	33	KAT1	24.46
36	PP2A	21.64	36	KAT1	24.46
36	PP2A	21.65	36	KAT1	24.54
19	PP2A	21.61	19	KAT1	24.46
19	PP2A	21.49	19	KAT1	24.09
22	PP2A	21.43	22	KAT1	23.98
22	PP2A	21.28	22	KAT1	24.16
25	PP2A	21.5	25	KAT1	24.66
25	PP2A	21.54	25	KAT1	24.66
20	PP2A	21.99	20	KAT1	24.59
20	PP2A	21.98	20	KAT1	24.78
23	PP2A	22.54	23	KAT1	25.04
23	PP2A	22.43	23	KAT1	24.89
26	PP2A	22.1	26	KAT1	26.29
26	PP2A	21.75	26	KAT1	24.04
21	PP2A	21.47	21	KAT1	24.76
21	PP2A	21.54	21	KAT1	24.62
24	PP2A	21.88	24	KAT1	24.57
24	PP2A	21.7	24	KAT1	24.47
27	PP2A	21.27	27	KAT1	24.23
27	PP2A	21.23	27	KAT1	24.47
46	PP2A	21.31	46	KAT1	23.79
46	PP2A	21.13	46	KAT1	23.97
49	PP2A	21.44	49	KAT1	23.61
49	PP2A	21.05	49	KAT1	23.69
52	PP2A	21.55	52	KAT1	24.56
52	PP2A	21.53	52	KAT1	24.42
47	PP2A	21.79	47	KAT1	23.97
47	PP2A	21.73	47	KAT1	23.96
50	PP2A	21.96	50	KAT1	24.5
50	PP2A	21.67	50	KAT1	24.57
53	PP2A	21.77	53	KAT1	24.87
53	PP2A	21.62	53	KAT1	25.11
48	PP2A	21.46	48	KAT1	24.11
48	PP2A	21.52	48	KAT1	24.53
51	PP2A	21.28	51	KAT1	24.44
51	PP2A	21.12	51	KAT1	24.48
54	PP2A	21.22	54	KAT1	24.66
54	PP2A	21.61	54	KAT1	24.74
