# Supplementary material for: PIF transcriptional regulators are required for rhythmic stomatal movements
Source: Nat Commun. 2024 May 29;15:4540. doi: 10.1038/s41467-024-48669-4 (PMC11137129; doi:10.1038/s41467-024-48669-4)
Supplement: Supplementary file 6 — Source Data Files [file 41467_2024_48669_MOESM6_ESM.zip › Supplementary Figure 6a.xlsx]

## Sheet: STATISTICS
Col-0 SD vs Col-0 LL	ZT0	ZT3	ZT6	ZT9
Mann Whitney test
P value	0.4059	0.0068	<0,0001	0.0814
Exact or approximate P value?	Exact	Exact	Exact	Exact
P value summary	ns	**	****	ns
Significantly different (P < 0.05)?	No	Yes	Yes	No
One- or two-tailed P value?	Two-tailed	Two-tailed	Two-tailed	Two-tailed
Sum of ranks in column A,C	1533 , 1707	1950 , 1454	1184 , 2219	3066 , 3040
Mann-Whitney U	713	550.5	364	1210
aba2 SD vs aba2 LL	ZT0	ZT3	ZT6	ZT9
Mann Whitney test
P value	0.2096	0.7832	0.0032	<0,0001
Exact or approximate P value?	Exact	Exact	Exact	Exact
P value summary	ns	ns	**	****
Significantly different (P < 0.05)?	No	No	Yes	Yes
One- or two-tailed P value?	Two-tailed	Two-tailed	Two-tailed	Two-tailed
Sum of ranks in column A,C	1751 , 1489	1649 , 1591	1317 , 1923	1428 , 3622
Mann-Whitney U	669	771	497	608

## Sheet: SD ZT0
	Col-0 (n=40)	Area	aba2 (n=40)	Area
		28.611	1	33.67
		39.154	2	14.514
		17.09	3	30.906
		16.92	4	30.736
		8.97	5	28.943
		19.046	6	26.45
		11.861	7	39.316
		23.042	8	19.039
		6.93	9	17.844
		24.19	10	16.094
		16.367	11	29.45
		18.45	12	38.548
		20.023	13	15.752
		20.746	14	25.741
		13.221	15	26.45
		20.023	16	16.734
		11.223	17	35.687
		17.94	18	34.56
		21.724	19	24.78
		11.563	20	35.687
		13.774	21	15.539
		12.966	22	24.332
		34.818	23	46.872
		37.241	24	50.56
		6.93	25	25.57
		7.652	26	4.44
		8.332	27	10.8
		35.2	28	34.12
		9.438	29	35.687
		17.09	30	26.89
		11.861	31	8.239
		20.874	32	21.6
		20.449	33	9.178
		16.41	34	13.105
		7.652	35	52.8
		11.521	36	20.149
		14.667	37	53.574
		23.127	38	51.653
		8.715	39	42.603
		21.851	40	32.529

## Sheet: LL ZT0
	Col-0 (n=40)	Area			aba2 (n=40)	Area
	1	30.141			1	41.11
	2	14.114			2	14.922
	3	18.025			3	22.999
	4	21.894			4	11.563
	5	14.114			5	19.046
	6	21.554			6	12.031
	7	32.437			7	14.879
	8	22.957			8	6.079
	9	26.613			9	24.147
	10	15.645			10	8.035
	11	27.463			11	12.499
	12	12.159			12	15.517
	13	13.689			13	44.341
	14	59.177			14	21.001
	15	8.588			15	21.299
	16	4.336			16	13.306
	17	20.959			17	19.386
	18	17.345			18	21.341
	19	31.672			19	20.066
	20	5.484			20	19.343
	21	20.661			21	18.365
	22	6.547			22	26.995
	23	27.676			23	36.263
	24	24.827			24	20.321
	25	18.45			25	46.169
	26	13.434			26	18.068
	27	8.928			27	53.353
	28	7.1			28	34.903
	29	44.766			29	30.822
	30	42.427			30	19.216
	31	15.815			31	47.784
	32	54.033			32	41.237
	33	9.353			33	22.064
	34	7.822			34	23.084
	35	18.323			35	33.032
	36	3.188			36	53.948
	37	13.859			37	46.679
	38	25.05			38	13.689
	39	16.537			39	10.373
	40	23.042			40	23.552

## Sheet: SD ZT3
	Col-0 (n=40)	Area			aba2 (n=40)	Area
	1	28.696			1	22.574
	2	51.483			2	27.038
	3	16.197			3	30.992
	4	25.89			4	23.977
	5	26.995			5	23.297
	6	22.659			6	40.599
	7	39.537			7	13.476
	8	15.645			8	47.019
	9	12.414			9	36.561
	10	31.332			10	25.933
	11	31.119			11	42.172
	12	29.589			12	37.666
	13	27.293			13	38.899
	14	15.007			14	26.995
	15	46.211			15	45.531
	16	36.901			16	40.982
	17	6.079			17	11.563
	18	41.365			18	40.642
	19	57.477			19	20.661
	20	35.03			20	28.611
	21	12.456			21	16.452
	22	36.008			22	15.347
	23	13.689			23	15.134
	24	45.488			24	9.948
	25	21.384			25	27.548
	26	17.473			26	48.507
	27	11.053			27	50.59
	28	18.11			28	13.519
	29	32.48			29	21.979
	30	9.523			30	26.57
	31	8.588			31	28.101
	32	45.658			32	30.311
	33	21.129			33	16.07
	34	16.41			34	40.982
	35	32.947			35	30.099
	36	24.402			36	16.325
	37	50.972			37	43.66
	38	25.805			38	24.615
	39	26.995			39	12.754
	40	22.234			40	37.028

## Sheet: LL ZT3
	Col-0 (n=42)	Area		aba2 (n=40)	Area
	1	14.837		1	22.787
	2	11.011		2	49.527
	3	15.092		3	22.914
	4	33.245		4	51.057
	5	9.565		5	20.023
	6	10.416		6	55.309
	7	32.267		7	53.566
	8	19.513		8	34.393
	9	17.048		9	11.606
	10	4.676		10	14.497
	11	17.983		11	24.105
	12	34.733		12	33.117
	13	10.798		13	11.861
	14	11.606		14	37.241
	15	19.343		15	43.065
	16	5.399		16	8.8
	17	11.903		17	25.848
	18	20.789		18	11.648
	19	17.175		19	23.935
	20	20.576		20	16.537
	21	25.422		21	31.714
	22	9.225		22	31.247
	23	26.145		23	20.236
	24	11.606		24	9.098
	25	4.591		25	26.358
	26	67.042		26	29.759
	27	15.007		27	21.596
	28	32.65		28	37.624
	29	13.732		29	30.779
	30	25.295		30	16.877
	31	19.046		31	21.086
	32	15.177		32	36.816
	33	22.447		33	36.901
	34	21.936		34	42.98
	35	28.951		35	47.742
	36	21.469		36	13.604
	37	47.274		37	21.554
	38	24.36		38	18.535
	39	28.228		39	26.953
	40	18.791		40	46.339
	41	19.853
	42	13.136

## Sheet: SD ZT6
	Col-0 (n=40)	Area		aba2 (n=40)	Area
	1	15.177		1	2.381
	2	12.711		2	3.741
	3	9.395		3	2.933
	4	9.82		4	9.82
	5	7.355		5	4.931
	6	7.95		6	42.555
	7	22.872		7	20.066
	8	11.691		8	11.521
	9	5.952		9	6.377
	10	4.676		10	9.608
	11	20.704		11	14.539
	12	16.027		12	16.027
	13	7.992		13	6.504
	14	10.501		14	18.195
	15	7.185		15	7.312
	16	5.357		16	5.867
	17	8.843		17	10.798
	18	9.778		18	16.155
	19	6.717		19	15.645
	20	11.266		20	19.471
	21	10.883		21	8.035
	22	7.992		22	13.391
	23	6.207		23	21.511
	24	2.593		24	45.616
	25	4.039		25	21.129
	26	23.212		26	23.297
	27	11.266		27	19.386
	28	5.229		28	17.685
	29	9.14		29	11.989
	30	8.035		30	16.962
	31	5.527		31	14.582
	32	16.282		32	23.212
	33	4.506		33	38.686
	34	5.782		34	12.796
	35	9.608		35	4.421
	36	6.93		36	23.722
	37	4.421		37	3.784
	38	13.859		38	20.619
	39	8.162		39	20.831
	40	2.126		40	30.992

## Sheet: LL ZT6
	Col-0 (n=42)	Area	aba2 (n=40)	Area
	1	22.829	1	7.907
	2	38.601	2	9.14
	3	23.722	3	17.388
	4	14.752	4	9.608
	5	22.319	5	21.001
	6	5.952	6	50.122
	7	13.221	7	9.268
	8	19.896	8	50.887
	9	7.78	9	49.144
	10	10.713	10	46.509
	11	9.948	11	42.938
	12	11.648	12	26.698
	13	21.129	13	6.759
	14	16.75	14	17.558
	15	1.913	15	30.652
	16	8.715	16	35.328
	17	15.39	17	21.511
	18	15.432	18	48.507
	19	9.863	19	11.989
	20	22.362	20	47.444
	21	34.86	21	21.469
	22	8.29	22	30.014
	23	31.629	23	18.535
	24	24.955	24	61.26
	25	24.487	25	14.242
	26	13.476	26	35.243
	27	7.822	27	48.804
	28	17.515	28	15.815
	29	9.353	29	21.256
	30	16.452	30	9.268
	31	13.647	31	8.502
	32	16.282	32	19.726
	33	13.817	33	12.966
	34	33.627	34	20.661
	35	19.598	35	9.225
	36	18.961	36	9.353
	37	4.974	37	26.698
	38	10.416	38	35.796
	39	19.981	39	24.02
	40	18.705	40	18.195
	41	14.242
	42	10.841

## Sheet: SD ZT9
	Col-0 (n=50)	Area	aba2 (n=40)	Area
	1	4.281	1	52.01
	2	4.966	2	4.966
	3	1.755	3	6.721
	4	4.067	4	17.679
	5	4.409	5	19.434
	6	4.966	6	8.69
	7	10.059	7	5.18
	8	11.686	8	9.974
	9	10.787	9	14.768
	10	3.681	10	5.008
	11	4.323	11	1.798
	12	10.188	12	2.312
	13	4.58	13	6.078
	14	7.662	14	5.094
	15	1.584	15	3.424
	16	3.168	16	21.018
	17	5.436	17	5.95
	18	21.617	18	17.165
	19	14.854	19	17.08
	20	6.464	20	17.979
	21	7.405	21	15.795
	22	4.409	22	12.713
	23	7.277	23	42.293
	24	1.798	24	19.99
	25	1.241	25	42.806
	26	2.483	26	63.396
	27	5.522	27	32.276
	28	3.082	28	13.398
	29	10.231	29	14.126
	30	11.472	30	10.402
	31	28.252	31	25.983
	32	19.006	32	7.448
	33	18.706	33	12.542
	34	24.014	34	5.008
	35	25.727	35	10.488
	36	3.596	36	35.615
	37	17.508	37	14.383
	38	11.215	38	3.168
	39	3.853	39	1.413
	40	18.021	40	3.553
	41	5.008
	42	21.617
	43	6.507
	44	3.895
	45	11.857
	46	9.589
	47	24.4
	48	24.956
	49	11.001
	50	14.383

## Sheet: LL ZT9
	Col-0 (n=60)	Area	aba2 (n=60)	Area
	1	2.226	1	59.7
	2	2.483	2	17.43
	3	9.417	3	18.535
	4	20.847	4	7.992
	5	2.654	5	41.79
	6	7.662	6	29.929
	7	6.207	7	20.278
	8	3.981	8	31.842
	9	0.813	9	17.218
	10	13.826	10	34.563
	11	26.583	11	9.82
	12	6.806	12	28.186
	13	20.162	13	24.232
	14	5.051	14	26.443
	15	8.176	15	76.395
	16	11.344	16	25.4
	17	3.424	17	7.015
	18	19.562	18	38.729
	19	4.495	19	50.59
	20	21.232	20	33.16
	21	7.32	21	37.496
	22	5.308	22	21.554
	23	7.191	23	33.075
	24	1.669	24	58.96
	25	4.794	25	47.571
	26	2.911	26	14.412
	27	4.966	27	24.87
	28	9.075	28	13.434
	29	2.782	29	24.7
	30	5.65	30	36.093
	31	2.055	31	17.643
	32	47.9	32	26.528
	33	10.659	33	32.139
	34	7.876	34	36.178
	35	6.121	35	9.82
	36	4.109	36	29.291
	37	5.222	37	7.567
	38	10.316	38	14.114
	39	3.296	39	33.925
	40	3.81	40	22.659
	41	2.782	41	48.082
	42	1.37	42	32.99
	43	8.133	43	37.921
	44	1.027	44	26.57
	45	1.284	45	25.975
	46	3.168	46	34.648
	47	2.697	47	29.716
	48	0.813	48	17.855
	49	2.782	49	5.867
	50	2.397	50	42.47
	51	15.795	51	10.883
	52	3.296	52	5.952
	53	8.262	53	33.84
	54	8.176	54	15.347
	55	7.791	55	8.035
	56	8.904	56	17.983
	57	6.378	57	5.527
	58	9.246	58	22.999
	59	14.64	59	6.759
	60	31.848	60	40.982
