# Supplementary material for: PIF transcriptional regulators are required for rhythmic stomatal movements
Source: Nat Commun. 2024 May 29;15:4540. doi: 10.1038/s41467-024-48669-4 (PMC11137129; doi:10.1038/s41467-024-48669-4)
Supplement: Supplementary file 6 — Source Data Files [file 41467_2024_48669_MOESM6_ESM.zip › Figure 5b.xlsx]

## Sheet: Sheet1
P2
SampleName	Rep	Genotype	ZT	Process	Cp
W24 1	1	Col-0	ZT24	ChIP	34.45		To adjust: Dilution of INPUT compared to Sample: 4.5X
W24 1	1	Col-0	ZT24	ChIP	36.11
W24 1	1	Col-0	ZT24	ChIP	34.12
W24 1_IN	1	Col-0	ZT24	input	20.28
W24 1_IN	1	Col-0	ZT24	input	19.53
W24 1_IN	1	Col-0	ZT24	input	19.19
Y24 1	1	PIF3-YFP	ZT24	ChIP	30.81
Y24 1	1	PIF3-YFP	ZT24	ChIP	30.2
Y24 1	1	PIF3-YFP	ZT24	ChIP	30.68
Y24 1_IN	1	PIF3-YFP	ZT24	input	19.48
Y24 1_IN	1	PIF3-YFP	ZT24	input	19.28
Y24 1_IN	1	PIF3-YFP	ZT24	input	18.96
W24 2	2	Col-0	ZT24	ChIP	40
W24 2	2	Col-0	ZT24	ChIP	35.02
W24 2	2	Col-0	ZT24	ChIP	32.05
W24 2_IN	2	Col-0	ZT24	input	21.15
W24 2_IN	2	Col-0	ZT24	input	21.08
W24 2_IN	2	Col-0	ZT24	input	21.87
Y24 2	2	PIF3-YFP	ZT24	ChIP	32.68
Y24 2	2	PIF3-YFP	ZT24	ChIP	31.1
Y24 2	2	PIF3-YFP	ZT24	ChIP	34.28
Y24 2_IN	2	PIF3-YFP	ZT24	input	20.56
Y24 2_IN	2	PIF3-YFP	ZT24	input	19.69
Y24 2_IN	2	PIF3-YFP	ZT24	input	19.57
W24 3	3	Col-0	ZT24	ChIP	36.1
W24 3	3	Col-0	ZT24	ChIP	33.73
W24 3	3	Col-0	ZT24	ChIP	33.6
W24 3_IN	3	Col-0	ZT24	input	20.62
W24 3_IN	3	Col-0	ZT24	input	20.29
W24 3_IN	3	Col-0	ZT24	input	20.71
Y24 3	3	PIF3-YFP	ZT24	ChIP	31.53
Y24 3	3	PIF3-YFP	ZT24	ChIP	33.29
Y24 3	3	PIF3-YFP	ZT24	ChIP	31.75
Y24 3_IN	3	PIF3-YFP	ZT24	input	19.77
Y24 3_IN	3	PIF3-YFP	ZT24	input	19.6
Y24 3_IN	3	PIF3-YFP	ZT24	input	20.96
P1
SampleName	Rep	Genotype	ZT	Process	Cp
W24 1	1	Col-0	ZT24	ChIP	33.1
W24 1	1	Col-0	ZT24	ChIP	34.1
W24 1	1	Col-0	ZT24	ChIP	35.54
W24 1_IN	1	Col-0	ZT24	input	19.53
W24 1_IN	1	Col-0	ZT24	input	19.25
W24 1_IN	1	Col-0	ZT24	input	19.69
Y24 1	1	PIF3-YFP	ZT24	ChIP	31.77
Y24 1	1	PIF3-YFP	ZT24	ChIP	30.3
Y24 1	1	PIF3-YFP	ZT24	ChIP	31.43
Y24 1_IN	1	PIF3-YFP	ZT24	input	20.12
Y24 1_IN	1	PIF3-YFP	ZT24	input	19.91
Y24 1_IN	1	PIF3-YFP	ZT24	input	0
W24 2	2	Col-0	ZT24	ChIP	33.12
W24 2	2	Col-0	ZT24	ChIP	31.92
W24 2	2	Col-0	ZT24	ChIP	33.47
W24 2_IN	2	Col-0	ZT24	input	20.89
W24 2_IN	2	Col-0	ZT24	input	20.77
W24 2_IN	2	Col-0	ZT24	input	20.8
Y24 2	2	PIF3-YFP	ZT24	ChIP	32.34
Y24 2	2	PIF3-YFP	ZT24	ChIP	31.11
Y24 2	2	PIF3-YFP	ZT24	ChIP	33.63
Y24 2_IN	2	PIF3-YFP	ZT24	input	20.34
Y24 2_IN	2	PIF3-YFP	ZT24	input	20.23
Y24 2_IN	2	PIF3-YFP	ZT24	input	20
W24 3	3	Col-0	ZT24	ChIP	36.54
W24 3	3	Col-0	ZT24	ChIP	33.53
W24 3	3	Col-0	ZT24	ChIP	33.54
W24 3_IN	3	Col-0	ZT24	input	20.8
W24 3_IN	3	Col-0	ZT24	input	20.55
W24 3_IN	3	Col-0	ZT24	input	20.68
Y24 3	3	PIF3-YFP	ZT24	ChIP	32.97
Y24 3	3	PIF3-YFP	ZT24	ChIP	31.63
Y24 3	3	PIF3-YFP	ZT24	ChIP	30.98
Y24 3_IN	3	PIF3-YFP	ZT24	input	19.8
Y24 3_IN	3	PIF3-YFP	ZT24	input	19.93
Y24 3_IN	3	PIF3-YFP	ZT24	input	20.32
P3
SampleName	Rep	Genotype	ZT	Process	Cp
W24 1	1	Col-0	24	ChIP	31.16
W24 1	1	Col-0	24	ChIP	30.47
W24 1	1	Col-0	24	ChIP	31.13
W24 1_IN	1	Col-0	24	input	18.65
W24 1_IN	1	Col-0	24	input	18.53
W24 1_IN	1	Col-0	24	input	18.18
W24 2	2	Col-0	24	ChIP	29.62
W24 2	2	Col-0	24	ChIP	31.11
W24 2	2	Col-0	24	ChIP	30.59
W24 2_IN	2	Col-0	24	input	20.68
W24 2_IN	2	Col-0	24	input	20.28
W24 2_IN	2	Col-0	24	input	20.04
W24 3	3	Col-0	24	ChIP	30.72
W24 3	3	Col-0	24	ChIP	29.56
W24 3	3	Col-0	24	ChIP	29.94
W24 3_IN	3	Col-0	24	input	20.19
W24 3_IN	3	Col-0	24	input	19.59
W24 3_IN	3	Col-0	24	input	19.68
Y24 1	1	PIF3-YFP	24	ChIP	30.43
Y24 1	1	PIF3-YFP	24	ChIP	30.54
Y24 1	1	PIF3-YFP	24	ChIP	29.2
Y24 1_IN	1	PIF3-YFP	24	input	18.89
Y24 1_IN	1	PIF3-YFP	24	input	18.69
Y24 1_IN	1	PIF3-YFP	24	input	18.69
Y24 2	2	PIF3-YFP	24	ChIP	29.9
Y24 2	2	PIF3-YFP	24	ChIP	29.89
Y24 2	2	PIF3-YFP	24	ChIP	30.09
Y24 2_IN	2	PIF3-YFP	24	input	19.29
Y24 2_IN	2	PIF3-YFP	24	input	19.43
Y24 2_IN	2	PIF3-YFP	24	input	19.23
Y24 3	3	PIF3-YFP	24	ChIP	29.74
Y24 3	3	PIF3-YFP	24	ChIP	30.1
Y24 3	3	PIF3-YFP	24	ChIP	29.87
Y24 3_IN	3	PIF3-YFP	24	input	19.14
Y24 3_IN	3	PIF3-YFP	24	input	18.74
Y24 3_IN	3	PIF3-YFP	24	input	18.65

## Sheet: STATISTICS
	P2 PIF3-YFP			P1 PIF3-YFP
	vs,			vs,
	P2 Col-0			P1 Col-0
Unpaired t test			Unpaired t test
P value	0.0121		P value	0.1016
P value summary	*		P value summary	ns
Significantly different (P < 0.05)?	Yes		Significantly different (P < 0.05)?	No
One- or two-tailed P value?	Two-tailed		One- or two-tailed P value?	Two-tailed
t, df	t=4,356, df=4		t, df	t=2,118, df=4
