# Supplementary material for: PIF transcriptional regulators are required for rhythmic stomatal movements
Source: Nat Commun. 2024 May 29;15:4540. doi: 10.1038/s41467-024-48669-4 (PMC11137129; doi:10.1038/s41467-024-48669-4)
Supplement: Supplementary file 6 — Source Data Files [file 41467_2024_48669_MOESM6_ESM.zip › Figure 5c.xlsx]

## Sheet: STATISTICS
		P2 PIF4-HA			P1 PIF4-HA
		vs,			vs,
		P2 Col-0			P1 Col-0
	Unpaired t test			Unpaired t test
	P value	0.005		P value	0.036
	P value summary	**		P value summary	*
	Significantly different (P < 0.05)?	Yes		Significantly different (P < 0.05)?	Yes
	One- or two-tailed P value?	Two-tailed		One- or two-tailed P value?	Two-tailed
	t, df	t=5,591, df=4		t, df	t=3,108, df=4

## Sheet: Sheet 1
P1
Sample	Cts	Average	Dilution factor
PIF4HA ZT24 P1 1	29.21		4
PIF4HA ZT24 P1 1	29.34
PIF4HA ZT24 P1 1	29.33	29.2933
PIF4HA ZT24 P1 2	29.41
PIF4HA ZT24 P1 2	29.53
PIF4HA ZT24 P1 2	29.48	29.4733
PIF4HA ZT24 P1 3	29.51
PIF4HA ZT24 P1 3	28.16
PIF4HA ZT24 P1 3	28.63	28.7667
PIF4HA ZT24 P1 in	25.13
PIF4HA ZT24 P1 in	25.26
PIF4HA ZT24 P1 in	25.15	25.18	21.18
WT ZT24 P1 1	29.1
WT ZT24 P1 1	29.32
WT ZT24 P1 1	29.41	29.2767
WT ZT24 P1 2	31.12
WT ZT24 P1 2	31.13
WT ZT24 P1 2	31.07	31.1067
WT ZT24 P1 3	30.26
WT ZT24 P1 3	30.28
WT ZT24 P1 3	30.61	30.3833
WT ZT24 P1 in	24.68
WT ZT24 P1 in	24.78
WT ZT24 P1 in	24.47	24.6433	20.6433
P2
Sample	Cts	Average	Dilution factor
PIF4HA ZT24 P2 1	28.75		4
PIF4HA ZT24 P2 1	28.87
PIF4HA ZT24 P2 1	28.94	28.8533
PIF4HA ZT24 P2 2	28.13
PIF4HA ZT24 P2 2	28.12
PIF4HA ZT24 P2 2	28.23	28.16
PIF4HA ZT24 P2 3	28.48
PIF4HA ZT24 P2 3	28.41
PIF4HA ZT24 P2 3	28.47	28.4533
PIF4HA ZT24 P2 In	25.76
PIF4HA ZT24 P2 In	25.82
PIF4HA ZT24 P2 In	25.67	25.75	21.75
WT ZT24 P2 1	30.11
WT ZT24 P2 1	30.43
WT ZT24 P2 1	30.79	30.4433
WT ZT24 P2 2	31.11
WT ZT24 P2 2	31.56
WT ZT24 P2 2	31.72	31.4633
WT ZT24 P2 3	30.26
WT ZT24 P2 3	30.33
WT ZT24 P2 3	30.14	30.2433
WT ZT24 P2 in	25.61
WT ZT24 P2 in	25.72
WT ZT24 P2 in	25.65	25.66	21.66
P3
Sample	Cts	Average	Dilution factor
PIF4HA ZT24 P3 1	30.93		4
PIF4HA ZT24 P3 1	30.64
PIF4HA ZT24 P3 1	30.95	30.84
PIF4HA ZT24 P3 2	28.25
PIF4HA ZT24 P3 2	28.19
PIF4HA ZT24 P3 2	28.26	28.2333
PIF4HA ZT24 P3 3	28.91
PIF4HA ZT24 P3 3	28.92
PIF4HA ZT24 P3 3	28.98	28.9367
PIF4HA ZT24 P3 in	24.65
PIF4HA ZT24 P3 in	24.54
PIF4HA ZT24 P3 in	22.62	23.9367	19.9367
WT ZT24 P3 1	31.15
WT ZT24 P3 1	31.03
WT ZT24 P3 1	31.19	31.1233
WT ZT24 P3 2	32.21
WT ZT24 P3 2	32.25
WT ZT24 P3 2	32.4	32.2867
WT ZT24 P3 3	31.25
WT ZT24 P3 3	30.1
WT ZT24 P3 3	30.54	30.63
WT ZT24 P3 in	25.63
WT ZT24 P3 in	25.45
WT ZT24 P3 in	25.89	25.6567	21.6567
