# Supplementary material for: PIF transcriptional regulators are required for rhythmic stomatal movements
Source: Nat Commun. 2024 May 29;15:4540. doi: 10.1038/s41467-024-48669-4 (PMC11137129; doi:10.1038/s41467-024-48669-4)
Supplement: Supplementary file 6 — Source Data Files [file 41467_2024_48669_MOESM6_ESM.zip › Supplementary Figure 2.xlsx]

## Sheet: STATISTICS
Col-0 vs aba2
	ZT0	ZT3	ZT6	ZT9	ZT12	ZT15	ZT18	ZT21	ZT24
Mann Whitney test
P value	0.0031	0.5771	0.0018	0.8651	0.9752	0.492	0.1116	0.0008	0.0031
Exact or approximate P value?	Exact	Exact	Exact	Exact	Exact	Exact	Exact	Exact	Exact
P value summary	**	ns	**	ns	ns	ns	ns	***	**
Significantly different (P < 0.05)?	Yes	No	Yes	No	No	No	No	Yes	Yes
One- or two-tailed P value?	Two-tailed	Two-tailed	Two-tailed	Two-tailed	Two-tailed	Two-tailed	Two-tailed	Two-tailed	Two-tailed
Sum of ranks in column A,J	1316 , 1924	1562 , 1679	1299 , 1941	1638 , 1602	1617 , 1624	1692 , 1548	1454 , 1786	1277 , 1963	1316 , 1925
Mann-Whitney U	496	741.5	479	782	796.5	728	634	457	495.5
Col-0 vs pifq
	ZT0	ZT3	ZT6	ZT9	ZT12	ZT15	ZT18	ZT21	ZT24
Mann Whitney test
P value	0.5886	0.3084	0.0036	0.2949	0.6069	0.2938	0.2035	0.6237	0.1206
Exact or approximate P value?	Exact	Exact	Exact	Exact	Exact	Exact	Exact	Exact	Exact
P value summary	ns	ns	**	ns	ns	ns	ns	ns	ns
Significantly different (P < 0.05)?	No	No	Yes	No	No	No	No	No	No
One- or two-tailed P value?	Two-tailed	Two-tailed	Two-tailed	Two-tailed	Two-tailed	Two-tailed	Two-tailed	Two-tailed	Two-tailed
Sum of ranks in column A,J	1563 , 1677	1727 , 1514	1320 , 1920	1511 , 1730	1566 , 1674	1510 , 1730	1487 , 1753	1569 , 1672	1458 , 1782
Mann-Whitney U	743	693.5	500	690.5	746	690	667	748.5	638

## Sheet: SD ZT0
	Col (n=40)		Length			aba2 (n=40)		Length			pifq (n=40)		Length
	1		3.3184			1		7.2896			1		15.4032
	2		14.88			2		14.8016			2		9.6768
	3		12.4064			3		13.9248			3		10.8224
	4		19.68			4		17.9056			4		8.24
	5		3.9792			5		5.408			5		8.736
	6		11.7952			6		14.3776			6		14.8368
	7		5.9216			7		13.9312			7		9.2032
	8		11.0192			8		6.5712			8		11.432
	9		6.84			9		13.5968			9		8.2368
	10		12.5856			10		10.9584			10		9.7728
	11		12.3056			11		14.7392			11		14.6768
	12		7.9472			12		12.0496			12		15.9792
	13		12.5296			13		15.0288			13		8.6272
	14		8.976			14		16.552			14		9.5488
	15		12.4624			15		19.1744			15		12.7552
	16		8.4928			16		19.44			16		3.896
	17		10.984			17		15.3104			17		17.0896
	18		13.8368			18		13.4288			18		15.1184
	19		12.4384			19		12.6832			19		13.2256
	20		8.2464			20		13.0592			20		17.1024
	21		9.3328			21		16.8544			21		12.1504
	22		7.7728			22		19.6496			22		11.1536
	23		18.072			23		17.8704			23		12.7024
	24		6.9552			24		12.9568			24		7.3664
	25		12.592			25		16.4416			25		10.3952
	26		15.7984			26		7.8624			26		15.5008
	27		7.7776			27		17.6976			27		10.3232
	28		18.3264			28		17.8864			28		9.1456
	29		16.192			29		19.9744			29		12.3392
	30		15.9248			30		15.5824			30		14.0528
	31		9.688			31		7.1232			31		9.5696
	32		13.4032			32		12.7024			32		8.9264
	33		8.136			33		8.3072			33		12.5168
	34		16.6496			34		12.8064			34		12.648
	35		9.664			35		16.2576			35		12.632
	36		17.0256			36		11.4336			36		10.3072
	37		4.7056			37		16.0544			37		8.1216
	38		11.9584			38		6.9664			38		12.4864
	39		12.056			39		13.1328			39		13.0944
	40		10.5984			40		18.0992			40		12.6032

## Sheet:  SD ZT3
	Col (n=40)		Length			aba2 (n=40)		Length			pifq (n=40)		Length
	1		16.2848					20.2912			1		23.2864
	2		16.4752					17.552			2		15.4816
	3		14.5056					14.0352			3		11.696
	4		16.0624					16.2272			4		7.664
	5		12.1648					14.9888			5		11.3072
	6		17.0752					11.9632			6		6.0864
	7		6.9856					18.552			7		18.5296
	8		19.8432					12.2992			8		17.2144
	9		9.608					17.6224			9		10.3008
	10		11.784					9.0544			10		14.8592
	11		12.88					8.1008			11		18.2048
	12		12.968					19.7632			12		15.0144
	13		14.5328					19.5072			13		5.5024
	14		19.7536					14.1264			14		7.6224
	15		13.0176					16.32			15		7.3056
	16		13.3088					12.2352			16		20.5616
	17		17.9616					19.448			17		12.7872
	18		15.1632					13.9312			18		12.192
	19		7.5792					15.9296			19		8.2464
	20		19.1824					13.704			20		14.16
	21		16.3312					14.3104			21		11.3936
	22		5.5024					14.8064			22		8.4624
	23		14.8448					10.6512			23		17.2944
	24		13.344					17.6352			24		5.208
	25		15.3328					9.1408			25		15.7376
	26		11.6304					14.3088			26		10.3888
	27		15.7984					14.4592			27		18.728
	28		14.4336					17.2304			28		11.5152
	29		18.4256					14.3552			29		13.28
	30		12.832					5.8656			30		9.4576
	31		19.8384					15.7024			31		15.872
	32		11.6016					14.6512			32		11.7296
	33		10.6608					12.7376			33		17.6576
	34		14.672					15.1872			34		16.2784
	35		14.408					16.7568			35		15.32
	36		5.8768					12.2496			36		13.3536
	37		13.0016					14.5056			37		20.6272
	38		12.0832					15.7456			38		9.3488
	39		15.8528					9.1056			39		17.5792
	40		17.656					16.8048			40		8.024

## Sheet:  SD ZT6
	Col (n=40)		Length			aba2 (n=40)		Length			pifq (n=40)		Length
	1		13.3232			1		13.0416			1		14.5536
	2		11.1792			2		22.4384			2		15.128
	3		13.2096			3		9.3184			3		13.7168
	4		10.1024			4		20.7056			4		10.2
	5		7.616			5		8.1696			5		18.8256
	6		10.2912			6		15.9248			6		12.496
	7		3.6736			7		14.5488			7		9.5488
	8		8.0496			8		19.2448			8		18.008
	9		8.7216			9		10.7856			9		17.352
	10		6.7536			10		15.8112			10		12.6496
	11		13.6208			11		9.4288			11		10.32
	12		10.9248			12		20.5216			12		11.6816
	13		7.6304			13		14.3488			13		10.8896
	14		11.2752			14		8.5376			14		6.9696
	15		8.6352			15		8.976			15		19.1232
	16		11.0784			16		19.008			16		9.1696
	17		11.0304			17		5.1712			17		17.9888
	18		14.8672			18		12.0736			18		16.384
	19		11.4896			19		17.992			19		11.7152
	20		11.368			20		6.5952			20		13.7968
	21		13.9392			21		21.0864			21		8.5872
	22		9.0384			22		23.608			22		7.4016
	23		15.2128			23		8.0368			23		10.8592
	24		16.424			24		13.344			24		16.0576
	25		10.2304			25		17.6256			25		18.0912
	26		19.1584			26		19.5216			26		13.1552
	27		14.4256			27		16.808			27		19.024
	28		8.2352			28		15.9904			28		14.2448
	29		5.4352			29		16.392			29		15.0208
	30		16.4864			30		14.8096			30		14.3296
	31		10.6608			31		16.88			31		17.4176
	32		14.4544			32		10.1568			32		16.0016
	33		14.8672			33		19.7776			33		18.12
	34		14.4608			34		17.0976			34		13.3808
	35		11.16			35		16.3632			35		21.2496
	36		7.0384			36		12.7168			36		15.4992
	37		13.5264			37		8.5344			37		16.1328
	38		16.9872			38		19.128			38		7.6176
	39		16.1664			39		19.2224			39		18.224
	40		9.8368			40		14.3184			40		14.536

## Sheet:  SD ZT9
	Col (n=40)		Length			aba2 (n=40)		Length			pifq (n=40)		Length
	1		16.1392			1		7.1936			1		10.3888
	2		9.512			2		11.48			2		24.1632
	3		20.6944			3		15.0032			3		11.7008
	4		14.7648			4		15.0416			4		11.3792
	5		10.2096			5		8.0816			5		15.9104
	6		8.9376			6		10.352			6		16.1248
	7		14.7904			7		14.2672			7		9.9584
	8		13.088			8		11.8816			8		10.0864
	9		4.3168			9		10.76			9		19.58
	10		8.4672			10		8.2352			10		19.8656
	11		6.6288			11		10.1536			11		9.7152
	12		11.288			12		13.016			12		13.6544
	13		10.9568			13		12.3664			13		14.256
	14		19.1056			14		9.5504			14		5.25
	15		15.1232			15		10.3568			15		12.1232
	16		11.8144			16		11.8112			16		19.2752
	17		13.3744			17		8.8832			17		16.5264
	18		10.6928			18		15.1232			18		16.8288
	19		11.3792			19		12.2496			19		13.1168
	20		8.9088			20		9.4672			20		20.8576
	21		5.2608			21		11.3232			21		13.5696
	22		7.1728			22		4.5296			22		8.6064
	23		18.208			23		10.6128			23		17.1632
	24		21.1872			24		6.1888			24		10.76
	25		13.7184			25		14.3264			25		15.4496
	26		16.1952			26		13.5328			26		14.856
	27		17.6368			27		13.5792			27		8.3184
	28		9.8224			28		13.7872			28		12.8112
	29		9.5504			29		15.6464			29		6.6544
	30		17.5344			30		9.9552			30		14.576
	31		16.2192			31		13.9552			31		12.288
	32		6.4736			32		14.5744			32		7.608
	33		18.5088			33		11.704			33		7.0144
	34		8.9136			34		19.192			34		14.1664
	35		8.5952			35		8.8272			35		12.4144
	36		17.5136			36		13.3312			36		17.992
	37		8.664			37		16.8608			37		9.616
	38		13.8448			38		18.5648			38		21.1168
	39		8.8112			39		17.2432			39		23.376
	40		17.1808			40		13.5216			40		9.9664

## Sheet:  SD ZT12
	Col (n=40)		Length			aba2 (n=40)		Length			pifq (n=40)		Length
	1		7.4624			1		3.2432			1		12.3264
	2		14.52			2		4.9072			2		9.8544
	3		10.9344			3		9.8768			3		13.6048
	4		6.0272			4		11.5136			4		11.2864
	5		6.7792			5		4.928			5		5.2512
	6		6.0448			6		13.2144			6		14.9056
	7		12.9216			7		14.7328			7		15.6256
	8		21.8352			8		10.2736			8		8.9536
	9		10.552			9		13.6736			9		4.9456
	10		19.76			10		3.3584			10		8.6784
	11		6.216			11		9.0768			11		11.784
	12		13.4096			12		7.8032			12		23.0016
	13		9.2304			13		19.2656			13		6.56
	14		15.4432			14		14.2176			14		7.7664
	15		9.8656			15		11.0288			15		8.6752
	16		13.0592			16		18.9648			16		10.4464
	17		12.296			17		8.6448			17		8.7968
	18		6.7264			18		18.7104			18		11.1936
	19		13.7536			19		8.8032			19		12.0832
	20		8.8928			20		8.56			20		17.6752
	21		12.8032			21		14.8576			21		9.1056
	22		15.344			22		12.4816			22		16.3728
	23		9.4592			23		18.0896			23		12.5552
	24		8.8832			24		16.04			24		16.8592
	25		12.0832			25		8.7856			25		11.0992
	26		8.4064			26		10.352			26		15.9968
	27		8.1008			27		4.8896			27		6.3568
	28		12.944			28		11.496			28		10.88
	29		10.2736			29		13.1424			29		13.1072
	30		13.016			30		8.7712			30		12.7616
	31		14.224			31		15.616			31		11.9936
	32		14.2928			32		17.4064			32		19.096
	33		15.8304			33		9.624			33		15.7984
	34		12.8208			34		20.8912			34		10.5584
	35		15.7072			35		10.1296			35		14.3968
	36		7.6864			36		15.8096			36		14.6656
	37		12.2496			37		11.4064			37		15.8304
	38		14.8224			38		10.6624			38		13.0672
	39		10.208			39		9.752			39		16.1376
	40		19.856			40		16.7088			40		8.8912

## Sheet:  SD ZT15
	Col (n=40)		Length			aba2 (n=40)		Length			pifq (n=40)		Length
			13.7008			1		15.2192			1		6.4848
	2		11.5584			2		9.0048			2		8.1312
	3		13.8432			3		10.4944			3		11.0032
	4		9.312			4		7.7584			4		7.8064
	5		12.5792			5		8.504			5		20.7616
	6		13.4368			6		9.504			6		18.0416
	7		9.6896			7		12.4032			7		8.6464
	8		11.3456			8		8.9504			8		6.928
	9		11.0624			9		11.8192			9		4.928
	10		12.7376			10		9.5344			10		9.6128
	11		9.9952			11		14.2768			11		19.0784
	12		9.3792			12		8.0016			12		17.8448
	13		14.6704			13		6.9712			13		5.832
	14		6.7872			14		9.7392			14		6.528
	15		10.032			15		10.2304			15		17.8656
	16		9.4272			16		5.9712			16		8.7936
	17		6.6752			17		11.64			17		7.736
	18		6.9216			18		3.9392			18		18.4368
	19		16.1712			19		8.2016			19		16.968
	20		9.1504			20		9.7792			20		8.5488
	21		18.0688			21		5.448			21		13.3472
	22		13.9104			22		9.448			22		17.4768
	23		13.1488			23		10.9872			23		18.0352
	24		10.1152			24		8.992			24		8.2944
	25		11.896			25		13.2576			25		17.6848
	26		7.7536			26		14.6192			26		10.5312
	27		9.8544			27		13.728			27		17.6832
	28		12.3232			28		19.8528			28		14.4672
	29		18.232			29		12.4784			29		12.9792
	30		13.8592			30		19.6928			30		23.4352
	31		8.6576			31		12.1904			31		15.5536
	32		7.4896			32		10.9872			32		11.9808
	33		17.288			33		9.2976			33		17.7936
	34		8.6448			34		13.6016			34		15.1536
	35		19.424			35		10.0464			35		6.6864
	36		4.7648			36		16.3552			36		12.9616
	37		12.1824			37		14.5312			37		18.9728
	38		16.9008			38		12.44			38		9.0928
	39		8.9712			39		8.712			39		15.6128
	40		16.5136			40		16.4384			40		17.4832

## Sheet:  SD ZT18
	Col (n=40)		Length			aba2 (n=40)		Length			pifq (n=40)		Length
	---		6.4928			1		16.464			1		4.8944
	2		10.168			2		14.32			2		13.7776
	3		17.384			3		19.3184			3		10.6464
	4		18.7104			4		9.5344			4		14.0816
	5		6.608			5		18.4368			5		18.664
	6		7.6432			6		7.6608			6		9.8
	7		20.6272			7		10.7808			7		15.344
	8		19.9248			8		15.4512			8		18.3952
	9		10.1168			9		9.2896			9		12.048
	10		13.4496			10		13.8592			10		12.9216
	11		19.9424			11		9.4224			11		8.1312
	12		12.4304			12		7.2496			12		15.1824
	13		10.5936			13		17.6528			13		19.672
	14		18.9776			14		10.8672			14		16.1552
	15		17.4096			15		16.4304			15		19.7808
	16		8.5488			16		21.2432			16		15.3392
	17		5.0544			17		11.432			17		7.8864
	18		7.0112			18		15.9488			18		13.2144
	19		13.696			19		18.048			19		15.2096
	20		11.9296			20		12.4992			20		11.4816
	21		12.32			21		14.5792			21		13.552
	22		10.2016			22		6.456			22		15.6304
	23		17.2096			23		12.5744			23		8.7792
	24		9.224			24		6.8736			24		10.536
	25		11.1104			25		11.2896			25		13.2656
	26		12.6544			26		21.3984			26		14.2512
	27		9.0736			27		25.536			27		9.9568
	28		6.8176			28		12.5152			28		12.3088
	29		13.968			29		21.56			29		17.4144
	30		13.5744			30		11.6944			30		11.3376
	31		4.7136			31		8.7456			31		7.4272
	32		12.0752			32		19.2992			32		9.6464
	33		15.7616			33		16.4944			33		22.928
	34		13.6144			34		9.7472			34		8.3952
	35		11.5584			35		15.7792			35		12.3232
	36		18.5632			36		11.4512			36		18.4176
	37		9.8208			37		13.1216			37		14.2176
	38		6.3312			38		20.3904			38		15.3664
	39		16.968			39		21.688			39		13.2464
	40		9.9376			40		9.0528			40		17.592

## Sheet:  SD ZT21
	Col (n=40)		Length			aba2 (n=40)		Length			pifq (n=40)		Length
	1		4.232			1		9.1056			1		15.6672
	2		14.208			2		11.3712			2		7.9024
	3		15.4096			3		13.6896			3		7.1008
	4		9.648			4		13.7504			4		19.2112
	5		16.3808			5		16.9952			5		5.2704
	6		12.6496			6		16.5264			6		6.0704
	7		13.1664			7		15.7728			7		14.0544
	8		13.8816			8		12.8032			8		15.3632
	9		9.768			9		17.056			9		17.904
	10		8.1904			10		16.0576			10		13.8992
	11		15.8464			11		6.3648			11		11.5232
	12		10.848			12		17.5648			12		8.5584
	13		11.368			13		16.1504			13		7.6112
	14		16.7936			14		18.184			14		9.0224
	15		20.184			15		11.3856			15		7.6304
	16		16.9328			16		21.496			16		11.2608
	17		10.048			17		12.76			17		13.0624
	18		8.1472			18		17.7584			18		16.072
	19		9.0608			19		16.9952			19		13.1056
	20		11.368			20		14.7008			20		9.6208
	21		13.048			21		15.1472			21		18.1824
	22		10.344			22		16.6864			22		15.56
	23		8.2304			23		15.5888			23		5.6016
	24		7.3664			24		20.3376			24		12.0144
	25		15.6064			25		20.5264			25		10.1744
	26		12.0144			26		10.9664			26		6.464
	27		5.5136			27		9.392			27		14.472
	28		6.3632			28		15.6528			28		16.0208
	29		9.2624			29		19.0512			29		7.9472
	30		5.0592			30		12.5632			30		15.4144
	31		9.6576			31		9.2496			31		16.7984
	32		14.7632			32		6.9264			32		16.448
	33		5.7072			33		16.752			33		15.6672
	34		9.7376			34		15.6224			34		13.8688
	35		11.28			35		24.68			35		5.8176
	36		25.3552			36		13.6048			36		10.1968
	37		9			37		12.944			37		9.9376
	38		19.5952			38		15.5392			38		16.8352
	39		16.6256			39		10.0512			39		13.3808
	40		9.3168			40		15.6512			40		11.3808

## Sheet:  SD ZT24
	Col (n=40)		Length			aba2 (n=40)		Length			pifq (n=40)		Length
	1		14.848			1		15.1584			1		19.008
	2		10.1632			2		19.2288			2		12.272
	3		15.9088			3		17.0064			3		6.6432
	4		9.85			4		19.9504			4		11.2736
	5		7.6352			5		10.0128			5		17.4752
	6		6.56			6		22.1456			6		8.7168
	7		18.08			7		13.9392			7		4.4672
	8		8.0496			8		13.5808			8		11.5984
	9		13.4288			9		11.3504			9		15.168
	10		8.5664			10		21.0096			10		8.8048
	11		10.7488			11		20.1632			11		19.6288
	12		4.0336			12		16.4496			12		9.4784
	13		7.23			13		17.6416			13		5.744
	14		16.9168			14		7.112			14		14.9152
	15		7.4208			15		10.448			15		16.856
	16		8.9328			16		8.072			16		17.9728
	17		9.2592			17		13.2704			17		13.5968
	18		5.3648			18		13.096			18		11.1744
	19		6.4032			19		8.7488			19		10.7232
	20		5.21			20		17.928			20		17.592
	21		4.496			21		11.2832			21		12.7872
	22		3.6368			22		7.0032			22		19.8864
	23		17.2512			23		13.5056			23		14.0336
	24		17.7504			24		16.2448			24		12.3712
	25		16.12			25		17.0736			25		9.3744
	26		6.1424			26		15.3776			26		19.696
	27		19.8128			27		8.8512			27		8.0384
	28		19.7312			28		12.272			28		8.0176
	29		10.288			29		10.9936			29		17.616
	30		8.7104			30		20.4416			30		5.2048
	31		11.0736			31		21.9472			31		10.6608
	32		15.2096			32		11.1744			32		6.8512
	33		13.848			33		14.8928			33		19.7104
	34		8.2624			34		12.0528			34		10.8464
	35		21.0096			35		15.8672			35		10.168
	36		15.464			36		11.0816			36		19.024
	37		5.23			37		10.1424			37		23.4848
	38		9.416			38		13.6928			38		7.296
	39		16.528			39		16.5824			39		12.9568
	40		10.3744			40		13.0608			40		9.1824
